# Supplementary material for: Plasticity of the Mycobacterium tuberculosis respiratory chain and its impact on tuberculosis drug development
Source: Nat Commun. 2019 Oct 31;10:4970. doi: 10.1038/s41467-019-12956-2 (PMC6823465; doi:10.1038/s41467-019-12956-2)
Supplement: Supplementary file 4 — Source Data [file 41467_2019_12956_MOESM4_ESM.xlsx]

## Sheet: Fig 1
Fig. 1A	CFU/lung
Time (Day)	WT								ΔctaE-qcrCAB								ΔctaE-qcrCAB::comp
1	65	53	1	70	207	298	176	187	73	37	58	56	17	20	22	30	39	68	61	54	451	282	311	392
10	1810	1750	3350	2540	6090	9990			130	123	71	148	82	61	83	110	2770	1950	2420	1220	9790	9990	7750	5450
28	107000	90000	95500	71000	320000	320000	370000	210000	91000	65000	46000	17000	500000	91000	65000	122000	1715000	1510000	1795000	1485000	4250000	4250000	4650000
56	114000	36000	77000	73000	210000	140000	210000	80000	118000	67000	0	51000	104500	106000	127000	104500	440000	640000	530000	240500	2600000	2900000	1600000	1700000
112	96000	29000	71000	98000	300000	610000	190000	360000	14000	33000	26000	6000	65000	99000	52000	45000	400000	200000	180000	250000	84500	46000	56000	66000
168	400000	730000	160000	320000					9000	16000	65000						550000	1260000	590000	710000
Fig. 1B	CFU/spleen
Time (Day)	WT								ΔctaE-qcrCAB								ΔctaE-qcrCAB::comp
28	350	1620	1210	1035	1180	7100	1690	1440	18	32	54	8	2810	101	287	120	19400	13300	5390	29500	44100	102000	114100
56	8700	4100	8100	3435	26000	6000	10300	5800	4355	2055	985	1435	3500	21200	25500	18400	16750	42550	17750	88000	104000	145000	46000	157000
112	7200	5300	2300	8000	33300	88000	18800	12450	2200	1200	4400	311.5	16350	21650	15250	4400	52000	78000	108000	74000	123000	107000	79000	87000
168	60000	78000	16200	22000					129	274	11800						197000	312000	75500	123000

## Sheet: Fig 2
Drug Group	Marmoset	Reader	Lesion	Time Point	Series Date	Day	Cardiac	Super Infection	Max (SUVbw)	Mean (SUVbw)	Median (SUVbw)	Min (SUVbw)	Standard Dev. (SUVbw)	Total (SUVbw)	Tot. Lesion Gly (SUVbw*ml)	Volume (ml)	Integral Total (HU*ml)	Max (HU)	Mean (HU)	Median (HU)	Min (HU)	Standard Dev. (HU)	Total (HU)	Volume (ml) (2)	Tot. Lesion Gly Hard+Soft	Tot. Lesion Gly Soft	Tot. Lesion Gly Hard	Hard + Soft Vol (-500t200)	Soft Vol (-500t-100)	Hard Vol (-100t200)(ml)	Row cluster IDs (Heat Map)	Column cluster IDs (Heat Map)	Row cluster IDs (Max (SUVbw), Mean (SUVbw), Tot. Lesion Gly (SUVbw*ml) per Drug Group and Time Point)	Column cluster IDs (Max (SUVbw), Mean (SUVbw), Tot. Lesion Gly (SUVbw*ml) per Drug Group and Time Point)
ND10885 + ABT (2Mo)	BI31	JMA	1	1	2016-08-25	41	-	-	4.48	1.78	1.58	0.38	0.94	1543.06	1.06	0.59	-217.95	296.69	-369	-372.8	-1023.75	364.53	-7.53646e+06	0.59	0.76	0.19	0.57	0.34	0.12	0.22
ND10885 + ABT (2Mo)	BI31	JMA	1	2	2016-09-08	55	-	-	4.52	1.84	1.65	0.51	0.83	1178.23	0.82	0.44	-225.57	466.88	-513.54	-611.43	-1023.37	307.28	-7.8002e+06	0.44	0.43	0.23	0.2	0.18	0.11	0.07
ND10885 + ABT (2Mo)	BI31	JMA	1	3	2016-09-22	69	-	-	3.07	1.35	1.23	0.44	0.57	1304.09	0.86	0.64	-218.65	317.81	-341.71	-346.37	-1024.85	313.79	-7.56078e+06	0.64	0.58	0.25	0.33	0.4	0.19	0.21
ND10885 + ABT (2Mo)	BI31	JMA	1	4	2016-10-06	83	-	-	4.2	1.77	1.6	0.47	0.91	1520.45	0.98	0.56	-263.09	809.61	-474.03	-564.81	-1025	333.36	-9097533	0.56	0.62	0.27	0.35	0.25	0.13	0.12
ND10885 + ABT (2Mo)	BI31	JMA	1	5	2016-10-20	97	-	-	4.1	1.98	1.84	0.61	0.8	1655.31	1.13	0.57	-243.35	418.96	-423.95	-481.28	-1023.86	346.05	-8414929	0.57	0.65	0.27	0.38	0.3	0.14	0.16
ND10885 + ABT (2Mo)	BI31	JMA	1	6	2016-11-03	111	-	+	1.76	1.37	1.4	0.62	0.22	894.21	0.62	0.45	-60.36	432.86	-133.68	-22.02	-1023.98	275.76	-2.0872e+06	0.45	0.54	0.13	0.41	0.39	0.1	0.29
ND10885 + ABT (2Mo)	BI31	HJY	1	1	2016-08-25	41	-	-	2.18	1	0.93	0.34	0.4	320.93	0.22	0.22	-133.21	269.91	-624.15	-722.99	-1023.75	264.34	-4.60624e+06	0.21	0.08	0.06	0.02	0.06	0.05	0.01
ND10885 + ABT (2Mo)	BI31	HJY	1	2	2016-09-08	55	-	-	4.52	2.03	1.85	0.53	0.88	922.17	0.64	0.32	-163.73	246.77	-515.02	-607.39	-1023.37	307.49	-5661567	0.32	0.34	0.19	0.15	0.13	0.08	0.05
ND10885 + ABT (2Mo)	BI31	HJY	1	3	2016-09-22	69	-	-	3.07	1.78	1.77	0.55	0.54	697.13	0.46	0.26	-86.71	250.38	-327.38	-311.62	-945.15	298.75	-2.99846e+06	0.26	0.34	0.16	0.18	0.17	0.09	0.08
ND10885 + ABT (2Mo)	BI31	HJY	1	4	2016-10-06	83	-	-	4.2	2.19	2.1	0.62	0.87	1122.08	0.72	0.33	-119.89	347.38	-372.54	-370.51	-1025	320.93	-4.14566e+06	0.32	0.52	0.22	0.3	0.2	0.1	0.1
ND10885 + ABT (2Mo)	BI31	HJY	1	5	2016-10-20	97	-	-	4.1	2.09	1.98	0.73	0.85	1344.08	0.92	0.44	-197.25	254.36	-440.36	-519.89	-1023.86	334.38	-6820757	0.45	0.53	0.23	0.3	0.21	0.1	0.11
ND10885 + ABT (2Mo)	BI31	HJY	1	6	2016-11-03	111	-	+	1.76	1.42	1.45	0.75	0.2	617.17	0.43	0.3	-37.58	246.4	-131.61	-19.97	-1023.98	274.5	-1.29964e+06	0.29	0.38	0.08	0.3	0.26	0.06	0.2
ND10885 + ABT (2Mo)	BI31	LEV	1	1	2016-08-25	41	-	-	2.18	1.25	1.22	0.45	0.4	157.41	0.11	0.09	-32.46	269.91	-370.99	-381.04	-920.75	232.94	-1.12262e+06	0.09	0.08	0.06	0.02	0.06	0.05	0.01
ND10885 + ABT (2Mo)	BI31	LEV	1	2	2016-09-08	55	-	-	4.52	2.6	2.46	1.1	0.77	622.36	0.43	0.17	-50.2	287.16	-301.88	-282.29	-930.48	263.49	-1.73578e+06	0.17	0.34	0.19	0.15	0.12	0.07	0.05
ND10885 + ABT (2Mo)	BI31	LEV	1	3	2016-09-22	69	-	-	3.07	1.21	1	0.44	0.56	1363.04	0.9	0.75	-161.91	250.38	-216.03	-174.7	-887.93	238.69	-5598666	0.75	0.78	0.36	0.42	0.63	0.32	0.31
ND10885 + ABT (2Mo)	BI31	LEV	1	4	2016-10-06	83	-	-	4.2	2.71	2.68	1.17	0.72	801.44	0.52	0.19	-33.16	347.38	-170.64	-118.95	-783.66	212.25	-1.14656e+06	0.19	0.48	0.19	0.29	0.17	0.08	0.09
ND10885 + ABT (2Mo)	BI31	LEV	1	5	2016-10-20	97	-	-	4.1	2.41	2.39	0.89	0.81	932.56	0.64	0.26	-72.01	258.42	-268.11	-215.07	-938.51	291.5	-2.49024e+06	0.27	0.5	0.21	0.29	0.19	0.09	0.1
ND10885 + ABT (2Mo)	BI31	LEV	1	6	2016-11-03	111	-	+	1.76	1.47	1.48	0.91	0.15	652.91	0.45	0.31	-14.46	268.94	-47.85	0.52	-814.98	164.71	-500008	0.3	0.44	0.09	0.35	0.3	0.06	0.24
ND10885 + ABT (2Mo)	BI31	JMA	2	1	2016-08-25	41	-	-	2.65	1.29	1.19	0.38	0.47	771.44	0.53	0.41	-243.86	381.15	-570.07	-733.29	-1023.75	377.87	-8432422	0.43	0.19	0.1	0.09	0.15	0.08	0.07
ND10885 + ABT (2Mo)	BI31	JMA	2	2	2016-09-08	55	-	-	5.55	2.52	2.32	0.74	0.99	2226.84	1.54	0.61	-188.09	299.27	-302.91	-149.01	-1023.37	393.63	-6.50417e+06	0.62	1.07	0.25	0.82	0.4	0.1	0.3
ND10885 + ABT (2Mo)	BI31	JMA	2	3	2016-09-22	69	-	-	3.65	2.04	2.08	0.25	0.7	1697.74	1.12	0.55	-89.65	346.43	-161.83	31.7	-1024.85	407.29	-3.09989e+06	0.55	0.99	0.08	0.91	0.44	0.04	0.4
ND10885 + ABT (2Mo)	BI31	JMA	2	4	2016-10-06	83	-	-	4.48	2.81	2.85	0.36	0.79	2535.5	1.64	0.58	-54.49	283.97	-93.9	36.5	-1025	330.86	-1884166	0.58	1.5	0.11	1.39	0.5	0.04	0.46
ND10885 + ABT (2Mo)	BI31	JMA	2	5	2016-10-20	97	-	-	4.44	2.79	2.8	1.08	0.61	3061.89	2.09	0.75	-59.29	274.68	-78.18	28.79	-1023.86	301.1	-2050106	0.76	1.9	0.14	1.76	0.66	0.05	0.61
ND10885 + ABT (2Mo)	BI31	JMA	2	6	2016-11-03	111	-	+	1.95	1.3	1.36	0.25	0.31	1406.27	0.97	0.75	-158.58	369.34	-214.88	25.11	-1023.98	437.93	-5483710	0.74	0.78	0.06	0.72	0.54	0.04	0.5
ND10885 + ABT (2Mo)	BI31	HJY	2	1	2016-08-25	41	-	-	3.45	1.88	1.87	0.43	0.66	711.86	0.49	0.26	-78.49	430.59	-310.63	-30.84	-1023.75	482.23	-2.71428e+06	0.25	0.31	0.04	0.27	0.15	0.02	0.13
ND10885 + ABT (2Mo)	BI31	HJY	2	2	2016-09-08	55	-	-	5.58	3.17	3.02	1.18	0.92	2828.89	1.96	0.62	-51.31	299.27	-82.33	22.63	-1023.37	262.92	-1.77417e+06	0.62	1.76	0.24	1.52	0.55	0.08	0.47
ND10885 + ABT (2Mo)	BI31	HJY	2	3	2016-09-22	69	-	-	3.65	2.52	2.55	1.2	0.46	1186.69	0.79	0.31	8.53	287.16	27.66	35.79	-986.02	91.23	294926	0.31	0.78	0.04	0.74	0.31	0.02	0.29
ND10885 + ABT (2Mo)	BI31	HJY	2	4	2016-10-06	83	-	-	4.48	3.1	3.04	1.25	0.56	2136.3	1.38	0.44	10.86	259.43	25.32	46.72	-988.18	135.34	375457	0.43	1.34	0.06	1.28	0.43	0.02	0.41
ND10885 + ABT (2Mo)	BI31	HJY	2	5	2016-10-20	97	-	-	4.44	2.92	2.89	1.52	0.63	2035.24	1.39	0.48	9.46	303.12	20.1	34.88	-1023.86	118.66	327012	0.47	1.37	0.06	1.31	0.47	0.02	0.45
ND10885 + ABT (2Mo)	BI31	HJY	2	6	2016-11-03	111	-	+	1.74	1.44	1.46	0.87	0.17	289.35	0.2	0.14	6.62	264.84	53.54	47.65	-235.11	49.48	228843	0.12	0.19	0	0.19	0.13	0	0.13
ND10885 + ABT (2Mo)	BI31	LEV	2	1	2016-08-25	41	-	-	2.65	1.4	1.25	0.62	0.47	321.66	0.22	0.16	-24.24	381.15	-158.22	-41.14	-1023.75	313.18	-838105	0.15	0.17	0.06	0.11	0.12	0.04	0.08
ND10885 + ABT (2Mo)	BI31	LEV	2	2	2016-09-08	55	-	-	5.55	3.35	3.26	1.27	0.9	1276.69	0.89	0.26	-40.09	266.96	-151.62	2.44	-1023.37	308.06	-1.38639e+06	0.26	0.74	0.17	0.57	0.22	0.05	0.17
ND10885 + ABT (2Mo)	BI31	LEV	2	3	2016-09-22	69	-	-	3.65	2.19	2.2	0.85	0.62	1292.08	0.86	0.39	15.68	321.9	40.03	46.01	-965.59	89.32	542103	0.39	0.85	0.05	0.8	0.39	0.02	0.37
ND10885 + ABT (2Mo)	BI31	LEV	2	4	2016-10-06	83	-	-	4.48	3.09	3.08	1.23	0.61	1970.64	1.27	0.41	13.08	283.97	32.04	48.77	-1025	113.68	452263	0.41	1.25	0.06	1.19	0.4	0.02	0.38
ND10885 + ABT (2Mo)	BI31	LEV	2	5	2016-10-20	97	-	-	4.44	3.08	3.11	1.47	0.57	1728.13	1.18	0.38	12.39	270.61	32.29	34.88	-678.4	67.86	428560	0.38	1.17	0.04	1.13	0.38	0.01	0.37
ND10885 + ABT (2Mo)	BI31	LEV	2	6	2016-11-03	111	-	+	1.76	1.42	1.44	0.87	0.17	691.08	0.48	0.34	14.17	287.38	41.47	45.6	-573.2	69	489875	0.34	0.47	0.02	0.45	0.33	0.01	0.32
ND10885 + ABT (2Mo)	BI31	JMA	3	1	2016-08-25	41	-	-	1.95	1.03	1	0.34	0.37	272.87	0.19	0.18	-111.85	323.47	-585.84	-737.41	-1023.75	328.61	-3.86774e+06	0.19	0.07	0.04	0.03	0.05	0.03	0.02
ND10885 + ABT (2Mo)	BI31	JMA	3	2	2016-09-08	55	-	-	4.43	2.24	2.12	0.86	0.77	777.12	0.54	0.24	-100.44	299.27	-428.89	-484.21	-1023.37	360.35	-3473188	0.23	0.32	0.13	0.19	0.12	0.05	0.07
ND10885 + ABT (2Mo)	BI31	JMA	3	3	2016-09-22	69	-	-	2.95	1.94	1.89	0.79	0.49	563.78	0.37	0.19	-0.18	191.11	-0.98	25.57	-851.14	120.52	-6320.67	0.19	0.37	0.02	0.35	0.19	0.02	0.17
ND10885 + ABT (2Mo)	BI31	JMA	3	4	2016-10-06	83	-	-	3.91	2.32	2.29	0.68	0.65	1066.04	0.69	0.3	-23.35	220.57	-78.27	14	-1025	224.17	-807469	0.3	0.66	0.11	0.55	0.27	0.05	0.22
ND10885 + ABT (2Mo)	BI31	JMA	3	5	2016-10-20	97	-	-	3.91	2.45	2.41	1.05	0.63	1099.57	0.75	0.31	-31.1	225.9	-100.39	6.43	-938.51	241.79	-1.07548e+06	0.31	0.68	0.14	0.54	0.27	0.05	0.22
ND10885 + ABT (2Mo)	BI31	JMA	3	6	2016-11-03	111	-	+	1.79	1.48	1.49	0.91	0.14	184	0.13	0.09	0.76	205.42	8.43	14.86	-714.58	76.54	26401.8	0.09	0.12	0	0.12	0.08	0	0.08
ND10885 + ABT (2Mo)	BI31	HJY	3	1	2016-08-25	41	-	-	1.95	0.95	0.83	0.34	0.39	252.21	0.17	0.18	-111.85	323.47	-578.39	-729.17	-1023.75	326.71	-3867672	0.19	0.06	0.03	0.03	0.05	0.03	0.02
ND10885 + ABT (2Mo)	BI31	HJY	3	2	2016-09-08	55	-	-	4.43	2.2	2.06	0.71	0.77	807.37	0.56	0.25	-108.28	365.91	-443.6	-494.31	-1023.37	355.75	-3.74441e+06	0.24	0.34	0.15	0.19	0.13	0.06	0.07
ND10885 + ABT (2Mo)	BI31	HJY	3	3	2016-09-22	69	-	-	2.95	1.67	1.68	0.57	0.66	560.31	0.37	0.22	-20.59	191.11	-93.08	7.18	-943.11	228.2	-711891	0.22	0.36	0.05	0.31	0.2	0.04	0.16
ND10885 + ABT (2Mo)	BI31	HJY	3	4	2016-10-06	83	-	-	3.91	2.3	2.35	0.69	0.75	921.64	0.59	0.26	-24.24	226.71	-90.43	7.86	-1025	226.05	-838102	0.27	0.57	0.11	0.46	0.24	0.06	0.18
ND10885 + ABT (2Mo)	BI31	HJY	3	5	2016-10-20	97	-	-	3.91	2.63	2.62	1.11	0.63	750.73	0.51	0.2	-11.02	225.9	-58.67	12.53	-930.38	193.96	-381132	0.19	0.49	0.09	0.4	0.18	0.03	0.15
ND10885 + ABT (2Mo)	BI31	HJY	3	6	2016-11-03	111	-	+	1.88	1.34	1.36	0.6	0.22	433.28	0.3	0.22	-10.3	186.98	-45.29	12.82	-845.72	195.63	-356213	0.23	0.29	0.03	0.26	0.21	0.02	0.19
ND10885 + ABT (2Mo)	BI31	LEV	3	1	2016-08-25	41	-	-	1.95	1.11	1.07	0.46	0.4	120.7	0.08	0.07	-21.07	323.47	-268.84	-278.04	-1023.75	280.63	-728556	0.08	0.06	0.03	0.03	0.05	0.03	0.02
ND10885 + ABT (2Mo)	BI31	LEV	3	2	2016-09-08	55	-	-	4.43	2.56	2.42	1.02	0.76	524.41	0.36	0.14	-29.82	365.91	-207	-149.01	-978.94	256.74	-1.03129e+06	0.14	0.31	0.13	0.18	0.11	0.05	0.06
ND10885 + ABT (2Mo)	BI31	LEV	3	3	2016-09-22	69	-	-	2.95	1.44	1.27	0.52	0.66	619.74	0.41	0.28	-25.73	191.11	-91.98	-5.08	-957.41	201.18	-889689	0.28	0.4	0.08	0.32	0.26	0.07	0.19
ND10885 + ABT (2Mo)	BI31	LEV	3	4	2016-10-06	83	-	-	3.91	2.35	2.36	0.85	0.69	929.57	0.6	0.26	-13.91	226.71	-54.5	11.95	-1008.64	182.04	-480983	0.26	0.59	0.11	0.48	0.25	0.05	0.2
ND10885 + ABT (2Mo)	BI31	LEV	3	5	2016-10-20	97	-	-	3.91	2.18	2.14	0.88	0.83	958.11	0.65	0.3	-19.85	225.9	-65.48	8.46	-938.51	197.73	-686301	0.3	0.61	0.13	0.48	0.27	0.05	0.22
ND10885 + ABT (2Mo)	BI31	LEV	3	6	2016-11-03	111	-	+	1.88	1.29	1.27	0.78	0.18	571.18	0.39	0.31	-11.15	273.04	-36.06	12.82	-821.13	163.87	-385724	0.31	0.39	0.06	0.33	0.3	0.05	0.25
ND10885 + ABT (2Mo)	BI31	JMA	4	1	2016-08-25	41	-	-	2.85	1.13	1.02	0.31	0.46	2014.06	1.38	1.22	-734.18	360.55	-592.42	-714.75	-1023.75	328.1	-25387648	1.24	0.46	0.28	0.18	0.37	0.23	0.14
ND10885 + ABT (2Mo)	BI31	JMA	4	2	2016-09-08	55	-	-	5.88	2.44	2.17	0.54	1.13	5017.35	3.48	1.43	-633.1	361.87	-442.15	-496.33	-1023.37	357.45	-21892288	1.43	2.17	0.96	1.21	0.71	0.36	0.35
ND10885 + ABT (2Mo)	BI31	JMA	4	3	2016-09-22	69	-	-	3.79	1.75	1.67	0.29	0.81	4182.48	2.77	1.58	-396.36	340.29	-252.07	-121.57	-1024.85	342.84	-13705859	1.57	2.24	0.53	1.71	1.12	0.36	0.76
ND10885 + ABT (2Mo)	BI31	JMA	4	4	2016-10-06	83	-	-	5.06	2.33	2.26	0.4	1.02	6238.61	4.03	1.73	-538.21	1828.15	-313.44	-237.57	-1025	376.68	-18611210	1.72	3.06	0.78	2.28	1.09	0.35	0.74
ND10885 + ABT (2Mo)	BI31	JMA	4	5	2016-10-20	97	-	-	5.5	2.61	2.63	0.55	0.98	6502.48	4.44	1.7	-463.7	276.71	-271.08	-103.3	-1023.86	362.76	-16034542	1.71	3.46	0.81	2.65	1.17	0.32	0.85
ND10885 + ABT (2Mo)	BI31	JMA	4	6	2016-11-03	111	-	+	2.12	1.29	1.28	0.39	0.37	2551.5	1.76	1.37	-424.31	318.12	-311.85	-183.89	-1023.98	383.09	-14672304	1.36	1.22	0.28	0.94	0.84	0.22	0.62
ND10885 + ABT (2Mo)	BI31	HJY	4	1	2016-08-25	41	-	-	2.85	1.17	1.04	0.35	0.48	1520.5	1.04	0.89	-460.24	360.55	-510.82	-597.34	-1023.75	351.92	-15914996	0.9	0.45	0.26	0.19	0.36	0.21	0.15
ND10885 + ABT (2Mo)	BI31	HJY	4	2	2016-09-08	55	-	-	5.88	2.57	2.3	0.65	1.14	4460.75	3.09	1.21	-444.76	361.87	-371.21	-363.05	-1023.37	349.47	-15379431	1.2	2.14	0.93	1.21	0.72	0.36	0.36
ND10885 + ABT (2Mo)	BI31	HJY	4	3	2016-09-22	69	-	-	3.79	1.93	1.89	0.41	0.77	3770.37	2.5	1.29	-212.64	297.38	-163.68	-7.12	-1024.85	301.4	-7.35297e+06	1.3	2.16	0.47	1.69	1.06	0.3	0.76
ND10885 + ABT (2Mo)	BI31	HJY	4	4	2016-10-06	83	-	-	5.06	2.34	2.23	0.52	0.99	5762.06	3.72	1.59	-489.83	318.74	-312.29	-239.62	-1025	365.41	-16938146	1.57	2.83	0.74	2.09	1.02	0.34	0.68
ND10885 + ABT (2Mo)	BI31	HJY	4	5	2016-10-20	97	-	-	5.5	2.55	2.49	0.59	0.92	7507.99	5.13	2.01	-521.13	276.71	-260.09	-113.46	-1023.86	349.52	-18020586	2	3.97	1.07	2.9	1.41	0.44	0.97
ND10885 + ABT (2Mo)	BI31	HJY	4	6	2016-11-03	111	-	+	1.88	1.13	1.13	0.45	0.28	1093.44	0.76	0.67	-190.72	416.47	-288.77	-194.13	-1023.98	353.88	-6595008	0.66	0.53	0.16	0.37	0.43	0.14	0.29
ND10885 + ABT (2Mo)	BI31	LEV	4	1	2016-08-25	41	-	-	2.85	1.34	1.21	0.47	0.51	928.21	0.64	0.48	-154.78	360.55	-323.95	-321.3	-1023.75	320.1	-5352289	0.48	0.39	0.22	0.17	0.3	0.17	0.13
ND10885 + ABT (2Mo)	BI31	LEV	4	2	2016-09-08	55	-	-	5.88	2.97	2.75	1.02	1.11	3551.98	2.46	0.83	-172.94	361.87	-208.32	-157.09	-1023.37	268.88	-5980251	0.83	2.09	0.89	1.2	0.68	0.33	0.35
ND10885 + ABT (2Mo)	BI31	LEV	4	3	2016-09-22	69	-	-	3.79	2.09	2.09	0.42	0.73	3486.75	2.31	1.11	-106.75	297.38	-96.06	17.4	-1024.85	240.54	-3.69134e+06	1.11	2.14	0.47	1.67	1	0.28	0.72
ND10885 + ABT (2Mo)	BI31	LEV	4	4	2016-10-06	83	-	-	5.06	2.77	2.72	0.84	0.83	4912.33	3.17	1.14	-166.47	318.74	-146.8	-6.45	-1025	279.64	-5756499	1.13	2.81	0.7	2.11	0.97	0.3	0.67
ND10885 + ABT (2Mo)	BI31	LEV	4	5	2016-10-20	97	-	-	5.5	2.82	2.82	0.91	0.9	4667.94	3.19	1.13	-209.09	276.71	-185.27	-66.72	-1023.86	292.55	-7230111	1.13	2.7	0.83	1.87	0.92	0.33	0.59
ND10885 + ABT (2Mo)	BI31	LEV	4	6	2016-11-03	111	-	+	1.87	1.24	1.23	0.6	0.27	1038.29	0.72	0.58	-89.49	416.47	-150.81	-17.92	-1023.98	286.64	-3.09452e+06	0.59	0.61	0.16	0.45	0.48	0.14	0.34
ND10885 + ABT (2Mo)	BI31	JMA	5	1	2016-08-25	41	-	-	4.01	2.1	2.02	0.52	0.74	2046.61	1.4	0.67	-288.86	304.93	-427.27	-547.89	-1023.75	393.35	-9988616	0.68	0.75	0.22	0.53	0.32	0.09	0.23
ND10885 + ABT (2Mo)	BI31	JMA	5	2	2016-09-08	55	-	-	6.26	2.96	2.7	0.69	1.2	4866.18	3.37	1.14	-265.57	378.03	-231.31	-11.7	-1023.37	346.45	-9183414	1.15	2.7	0.52	2.18	0.83	0.18	0.65
ND10885 + ABT (2Mo)	BI31	JMA	5	3	2016-09-22	69	-	-	4.01	2.51	2.46	1.08	0.59	2054.71	1.36	0.54	18.9	150.23	35.25	37.84	-432.2	35.34	653676	0.54	1.36	0.01	1.35	0.55	0.01	0.54
ND10885 + ABT (2Mo)	BI31	JMA	5	4	2016-10-06	83	-	-	4.69	2.89	2.79	1.34	0.73	2116.67	1.37	0.47	-23.31	193.98	-47.52	30.36	-951.37	211.64	-805902	0.49	1.29	0.13	1.16	0.45	0.05	0.4
ND10885 + ABT (2Mo)	BI31	JMA	5	5	2016-10-20	97	-	-	4.48	2.93	2.91	1.12	0.69	2966.49	2.03	0.69	-51.24	248.26	-73.74	24.72	-993.38	245.56	-1.77173e+06	0.69	1.85	0.2	1.65	0.63	0.07	0.56
ND10885 + ABT (2Mo)	BI31	JMA	5	6	2016-11-03	111	-	+	2.01	1.55	1.56	0.83	0.2	1826.2	1.26	0.81	40.01	1078.3	48.87	53.8	-712.54	63.8	1.38364e+06	0.82	1.25	0.01	1.24	0.81	0.01	0.8
ND10885 + ABT (2Mo)	BI31	HJY	5	1	2016-08-25	41	-	-	4.01	1.95	1.88	0.38	0.89	1639.32	1.13	0.58	-338.64	304.93	-587.47	-751.83	-1023.75	347.11	-11710015	0.58	0.45	0.17	0.28	0.17	0.07	0.1
ND10885 + ABT (2Mo)	BI31	HJY	5	2	2016-09-08	55	-	-	6.26	3.55	3.38	1.31	1.11	3678.39	2.55	0.72	-135.28	256.87	-184.3	2.44	-1023.37	311.24	-4.67801e+06	0.73	2.13	0.42	1.71	0.57	0.13	0.44
ND10885 + ABT (2Mo)	BI31	HJY	5	3	2016-09-22	69	-	-	4.01	2.65	2.57	1.47	0.53	1821.18	1.21	0.46	17.28	129.8	38.78	39.88	-346.37	29.82	597464	0.45	1.2	0	1.2	0.45	0	0.45
ND10885 + ABT (2Mo)	BI31	HJY	5	4	2016-10-06	83	-	-	4.69	3.12	3.08	1.41	0.66	1730.97	1.12	0.36	-9.18	224.66	-25.99	32.41	-951.37	180.05	-317573	0.35	1.07	0.1	0.97	0.33	0.03	0.3
ND10885 + ABT (2Mo)	BI31	HJY	5	5	2016-10-20	97	-	-	4.48	3.36	3.37	1.76	0.53	1817.45	1.24	0.37	-0.13	248.26	-0.34	26.75	-855.2	112.92	-4332.33	0.37	1.22	0.09	1.13	0.37	0.03	0.34
ND10885 + ABT (2Mo)	BI31	HJY	5	6	2016-11-03	111	-	+	2.01	1.65	1.66	1.12	0.17	295.76	0.2	0.12	6.15	133.71	45.93	45.6	-58.9	25.18	212718	0.13	0.2		0.2	0.12		0.12
ND10885 + ABT (2Mo)	BI31	LEV	5	1	2016-08-25	41	-	-	4.01	2.49	2.48	0.72	0.65	1407.21	0.97	0.39	-143.73	304.93	-369.99	-391.34	-1023.75	373.16	-4.97005e+06	0.39	0.56	0.18	0.38	0.21	0.07	0.14
ND10885 + ABT (2Mo)	BI31	LEV	5	2	2016-09-08	55	-	-	6.26	3.74	3.6	1.31	1.04	3367.52	2.34	0.62	-60.57	256.87	-95.8	22.63	-946.63	236.12	-2.0946e+06	0.63	2.13	0.41	1.72	0.56	0.12	0.44
ND10885 + ABT (2Mo)	BI31	LEV	5	3	2016-09-22	69	-	-	4.01	2.19	2.18	0.57	0.71	2761.74	1.83	0.83	12.2	238.11	14.4	33.75	-875.67	85.57	422003	0.85	1.83	0.06	1.77	0.83	0.05	0.78
ND10885 + ABT (2Mo)	BI31	LEV	5	4	2016-10-06	83	-	-	4.69	3.09	3.04	1.31	0.67	1775.38	1.15	0.37	-5.02	224.66	-13.58	32.41	-863.42	149.82	-173447	0.37	1.12	0.11	1.01	0.36	0.04	0.32
ND10885 + ABT (2Mo)	BI31	LEV	5	5	2016-10-20	97	-	-	4.48	2.41	2.35	0.75	0.9	2673.73	1.83	0.76	-14.36	240.13	-19.34	28.79	-973.06	169.64	-496593	0.74	1.76	0.15	1.61	0.72	0.05	0.67
ND10885 + ABT (2Mo)	BI31	LEV	5	6	2016-11-03	111	-	+	2.01	1.55	1.57	0.98	0.19	1563.51	1.08	0.69	36.61	213.62	51.63	57.89	-661.31	57.88	1.26584e+06	0.71	1.08	0.02	1.06	0.69	0.01	0.68
ND10885 + ABT (2Mo)	BI31	JMA	6	1	2016-08-25	41	-	-	2.07	0.97	0.9	0.31	0.34	364.85	0.25	0.26	-195.09	251.37	-786.82	-836.29	-1023.75	167.82	-6.7462e+06	0.25	0.01	0.01	0	0.02	0.02	0
ND10885 + ABT (2Mo)	BI31	JMA	6	2	2016-09-08	55	-	-	4.53	2.32	2.14	0.96	0.78	974.57	0.68	0.29	-170.38	315.43	-580.04	-678.07	-1023.37	310.13	-5.8915e+06	0.29	0.3	0.19	0.11	0.1	0.07	0.03
ND10885 + ABT (2Mo)	BI31	JMA	6	3	2016-09-22	69	-	-	3.22	1.87	1.9	0.34	0.68	880.17	0.58	0.31	-113.06	274.9	-363.97	-338.19	-1024.85	366.95	-3.90943e+06	0.31	0.41	0.15	0.26	0.19	0.08	0.11
ND10885 + ABT (2Mo)	BI31	JMA	6	4	2016-10-06	83	-	-	4.55	2.54	2.58	0.71	1.04	1347.14	0.87	0.34	-134.37	281.93	-382.39	-380.74	-1025	361.13	-4.64643e+06	0.35	0.62	0.23	0.39	0.21	0.09	0.12
ND10885 + ABT (2Mo)	BI31	JMA	6	5	2016-10-20	97	-	-	4.27	2.52	2.58	0.57	0.92	1507.4	1.03	0.41	-114.64	280.77	-277.27	-168.33	-1023.86	342.96	-3.96418e+06	0.41	0.81	0.25	0.56	0.28	0.1	0.18
ND10885 + ABT (2Mo)	BI31	JMA	6	6	2016-11-03	111	-	+	2.07	1.43	1.51	0.38	0.37	854.92	0.59	0.41	-30.89	279.19	-73.85	31.26	-1023.98	261.67	-1.06821e+06	0.42	0.54	0.06	0.48	0.36	0.05	0.31
ND10885 + ABT (2Mo)	BI31	HJY	6	1	2016-08-25	41	-	-	2.07	0.99	0.9	0.35	0.33	412	0.28	0.29	-210.05	302.87	-714.77	-815.69	-1023.75	254.55	-7263488	0.29	0.04	0.03	0.01	0.04	0.03	0.01
ND10885 + ABT (2Mo)	BI31	HJY	6	2	2016-09-08	55	-	-	4.53	2.24	2.12	0.66	0.82	1255.82	0.87	0.39	-224.32	355.81	-592.04	-692.2	-1023.37	305.48	-7756896	0.38	0.34	0.22	0.12	0.13	0.09	0.04
ND10885 + ABT (2Mo)	BI31	HJY	6	3	2016-09-22	69	-	-	3.22	1.97	2.03	0.55	0.65	734.88	0.49	0.25	-79.07	219.72	-321.04	-276.88	-1024.85	347.34	-2.73429e+06	0.25	0.35	0.12	0.23	0.16	0.07	0.09
ND10885 + ABT (2Mo)	BI31	HJY	6	4	2016-10-06	83	-	-	4.55	2.63	2.79	0.63	1.02	1910.84	1.23	0.47	-162.5	281.93	-341.08	-305.06	-1025	361.29	-5.61933e+06	0.48	0.89	0.29	0.6	0.29	0.11	0.18
ND10885 + ABT (2Mo)	BI31	HJY	6	5	2016-10-20	97	-	-	4.27	2.4	2.48	0.56	0.99	1492.48	1.02	0.42	-114.36	280.77	-275.84	-115.5	-1023.86	364.39	-3.9545e+06	0.41	0.79	0.18	0.61	0.28	0.08	0.2
ND10885 + ABT (2Mo)	BI31	HJY	6	6	2016-11-03	111	-	+	2.07	1.55	1.65	0.52	0.34	1114.43	0.77	0.5	-22.55	283.29	-47.57	33.3	-1023.98	231.9	-779646	0.47	0.72	0.07	0.65	0.45	0.05	0.4
ND10885 + ABT (2Mo)	BI31	LEV	6	1	2016-08-25	41	-	-	1.83	0.93	0.86	0.55	0.24	115.1	0.08	0.08	-36.84	302.87	-443.35	-488.16	-1023.75	315.29	-1.27374e+06	0.08	0.03	0.02	0.01	0.05	0.03	0.02
ND10885 + ABT (2Mo)	BI31	LEV	6	2	2016-09-08	55	-	-	4.53	2.77	2.74	1.29	0.73	675.29	0.47	0.17	-56.72	355.81	-345.29	-357	-1023.37	288.3	-1961264	0.16	0.32	0.2	0.12	0.12	0.08	0.04
ND10885 + ABT (2Mo)	BI31	LEV	6	3	2016-09-22	69	-	-	3.22	2.4	2.43	1.21	0.41	489.4	0.32	0.14	-9.05	262.64	-65.6	23.53	-879.75	217.59	-312966	0.14	0.3	0.06	0.24	0.13	0.03	0.1
ND10885 + ABT (2Mo)	BI31	LEV	6	4	2016-10-06	83	-	-	4.55	3.06	3.26	0.9	0.79	1620.1	1.05	0.34	-70.61	281.93	-201.77	-78.04	-1025	302.42	-2.44166e+06	0.35	0.87	0.26	0.61	0.27	0.09	0.18
ND10885 + ABT (2Mo)	BI31	LEV	6	5	2016-10-20	97	-	-	4.47	2.75	2.88	0.86	0.83	2622.14	1.79	0.65	-31.63	280.77	-48.14	28.79	-1023.86	192.82	-1.09391e+06	0.66	1.72	0.26	1.46	0.61	0.1	0.51
ND10885 + ABT (2Mo)	BI31	LEV	6	6	2016-11-03	111	-	+	2.12	1.57	1.64	0.67	0.3	1777.26	1.23	0.78	-0.16	283.29	-0.2	45.6	-1023.98	171.66	-5376.71	0.78	1.18	0.1	1.08	0.75	0.07	0.68
ND10885 + ABT (2Mo)	BI31	JMA	7	1	2016-08-25	41	-	-	0.94	0.6	0.59	0.37	0.12	133.19	0.09	0.15	-95.64	391.45	-643.02	-782.73	-1023.75	315.74	-3.30707e+06	0.15	0.03	0.02	0.01	0.03	0.02	0.01
ND10885 + ABT (2Mo)	BI31	JMA	7	2	2016-09-08	55	-	-	2.64	1.21	1.13	0.5	0.45	300.07	0.21	0.17	-105.68	390.14	-603.01	-714.41	-1023.37	314.27	-3.65425e+06	0.18	0.07	0.05	0.02	0.05	0.04	0.01
ND10885 + ABT (2Mo)	BI31	JMA	7	3	2016-09-22	69	-	-	1.61	0.9	0.89	0.26	0.31	221.77	0.15	0.16	-77.36	364.82	-470.36	-575.25	-1024.85	340.02	-2674956	0.16	0.08	0.04	0.04	0.07	0.04	0.03
ND10885 + ABT (2Mo)	BI31	JMA	7	4	2016-10-06	83	-	-	3.15	1.7	1.67	0.43	0.62	627.84	0.41	0.24	-111.08	247.16	-464.87	-534.13	-1025	346.98	-3.8412e+06	0.24	0.22	0.13	0.09	0.11	0.06	0.05
ND10885 + ABT (2Mo)	BI31	JMA	7	5	2016-10-20	97	-	-	3.03	1.45	1.38	0.49	0.52	462.67	0.32	0.22	-115.44	307.19	-516.56	-621.5	-1023.86	339.3	-3991995	0.22	0.15	0.09	0.06	0.09	0.05	0.04
ND10885 + ABT (2Mo)	BI31	JMA	7	6	2016-11-03	111	-	+	1.25	0.79	0.76	0.37	0.17	220.93	0.15	0.19	-100.68	393.93	-497.99	-550.66	-1023.98	316.61	-3481436	0.2	0.07	0.05	0.02	0.08	0.06	0.02
ND10885 + ABT (2Mo)	BI31	HJY	7	1	2016-08-25	41	-	-	0.94	0.62	0.61	0.35	0.1	216.83	0.15	0.24	-151.85	391.45	-615.3	-755.95	-1023.75	328.18	-5250977	0.25	0.05	0.03	0.02	0.08	0.05	0.03
ND10885 + ABT (2Mo)	BI31	HJY	7	2	2016-09-08	55	-	-	2.64	1.26	1.17	0.56	0.41	398.73	0.28	0.22	-126.79	390.14	-574.62	-667.97	-1023.37	312.95	-4384389	0.22	0.1	0.08	0.02	0.08	0.06	0.02
ND10885 + ABT (2Mo)	BI31	HJY	7	3	2016-09-22	69	-	-	1.81	0.95	0.94	0.3	0.28	376.94	0.25	0.26	-109.78	364.82	-420.75	-468.98	-1024.85	338.96	-3.79597e+06	0.26	0.14	0.07	0.07	0.13	0.07	0.06
ND10885 + ABT (2Mo)	BI31	HJY	7	4	2016-10-06	83	-	-	3.08	1.61	1.53	0.65	0.52	896.7	0.58	0.36	-140.7	408.73	-389	-395.05	-1025	333	-4865272	0.36	0.35	0.2	0.15	0.21	0.12	0.09
ND10885 + ABT (2Mo)	BI31	HJY	7	5	2016-10-20	97	-	-	3.03	1.34	1.23	0.6	0.47	655.79	0.45	0.34	-177.76	307.19	-520.04	-611.34	-1023.86	318.23	-6.14693e+06	0.34	0.2	0.13	0.07	0.14	0.09	0.05
ND10885 + ABT (2Mo)	BI31	HJY	7	6	2016-11-03	111	-	+	1.2	0.71	0.69	0.37	0.14	365.74	0.25	0.36	-211.65	441.06	-615.23	-681.8	-1023.98	273.72	-7.31876e+06	0.34	0.07	0.05	0.02	0.09	0.07	0.02
ND10885 + ABT (2Mo)	BI31	LEV	7	1	2016-08-25	41	-	-	0.94	0.66	0.64	0.44	0.09	79.67	0.05	0.08	-30.82	391.45	-364.92	-401.64	-1023.75	342.7	-1.06557e+06	0.08	0.03	0.02	0.01	0.05	0.03	0.02
ND10885 + ABT (2Mo)	BI31	LEV	7	2	2016-09-08	55	-	-	2.64	1.41	1.31	0.71	0.44	222.54	0.15	0.11	-40.98	390.14	-362.27	-371.13	-1023.37	288.12	-1.41718e+06	0.11	0.09	0.07	0.02	0.07	0.05	0.02
ND10885 + ABT (2Mo)	BI31	LEV	7	3	2016-09-22	69	-	-	1.69	1.07	1.02	0.55	0.25	226.64	0.15	0.14	-27.06	364.82	-189.08	-139.96	-1016.68	258.09	-935767	0.14	0.13	0.06	0.07	0.12	0.06	0.06
ND10885 + ABT (2Mo)	BI31	LEV	7	4	2016-10-06	83	-	-	3.08	1.72	1.63	0.73	0.52	764.76	0.49	0.29	-84.92	408.73	-295.81	-264.16	-1025	304.66	-2.93653e+06	0.29	0.35	0.2	0.15	0.2	0.11	0.09
ND10885 + ABT (2Mo)	BI31	LEV	7	5	2016-10-20	97	-	-	3.03	1.44	1.32	0.76	0.45	467.9	0.32	0.22	-55.45	307.19	-252.02	-206.94	-1023.86	299.32	-1.91736e+06	0.22	0.24	0.13	0.11	0.17	0.09	0.08
ND10885 + ABT (2Mo)	BI31	LEV	7	6	2016-11-03	111	-	+	1.2	0.86	0.88	0.52	0.14	242.31	0.17	0.19	-74.98	441.06	-381.25	-349.86	-1023.98	349.04	-2592908	0.2	0.1	0.06	0.04	0.12	0.07	0.05
ND10885 + ABT (2Mo)	BI31	JMA	8	1	2016-08-25	41	-	-	1.6	0.65	0.57	0.29	0.29	204.8	0.14	0.22	-157.76	103.05	-738.7	-815.69	-1023.75	217.29	-5.45529e+06	0.21	0.03	0.02	0.01	0.03	0.02	0.01
ND10885 + ABT (2Mo)	BI31	JMA	8	2	2016-09-08	55	-	-	2.79	1.31	1.22	0.42	0.5	573.34	0.4	0.3	-217.34	182.15	-701	-813.36	-1023.37	259.87	-7515400	0.31	0.1	0.07	0.03	0.05	0.04	0.01
ND10885 + ABT (2Mo)	BI31	JMA	8	3	2016-09-22	69	-	-	2.1	1.09	1.04	0.38	0.39	455.67	0.3	0.28	-150.89	276.94	-540.59	-652.91	-1024.85	311.12	-5.21774e+06	0.28	0.15	0.08	0.07	0.1	0.06	0.04
ND10885 + ABT (2Mo)	BI31	JMA	8	4	2016-10-06	83	-	-	2.89	1.48	1.4	0.53	0.56	650.36	0.42	0.28	-156.07	245.11	-549.69	-654.8	-1025	296.48	-5.39687e+06	0.28	0.2	0.12	0.08	0.11	0.07	0.04
ND10885 + ABT (2Mo)	BI31	JMA	8	5	2016-10-20	97	-	-	2.83	1.43	1.33	0.51	0.53	618.29	0.42	0.3	-167.19	179.16	-582.56	-696.69	-1023.86	294.49	-5.78135e+06	0.29	0.17	0.11	0.06	0.09	0.06	0.03
ND10885 + ABT (2Mo)	BI31	JMA	8	6	2016-11-03	111	-	+	1.41	1.13	1.16	0.62	0.14	183.19	0.13	0.11	-32.14	641.86	-281.48	-241.26	-1023.98	316.01	-1.11127e+06	0.11	0.09	0.05	0.04	0.07	0.04	0.03
ND10885 + ABT (2Mo)	BI31	HJY	8	1	2016-08-25	41	-	-	1.6	0.72	0.65	0.31	0.32	154.27	0.11	0.15	-108.59	103.05	-726.71	-817.75	-1023.75	231.01	-3.75492e+06	0.15	0.02	0.01	0.01	0.03	0.02	0.01
ND10885 + ABT (2Mo)	BI31	HJY	8	2	2016-09-08	55	-	-	2.79	1.49	1.44	0.46	0.56	331.71	0.23	0.15	-98.59	182.15	-620.67	-746.72	-1023.37	301.55	-3.40935e+06	0.16	0.08	0.05	0.03	0.04	0.03	0.01
ND10885 + ABT (2Mo)	BI31	HJY	8	3	2016-09-22	69	-	-	2.1	1.15	1.09	0.41	0.39	320.13	0.21	0.18	-100.61	123.67	-530.2	-638.61	-1024.85	308.33	-3.47917e+06	0.19	0.11	0.06	0.05	0.08	0.05	0.03
ND10885 + ABT (2Mo)	BI31	HJY	8	4	2016-10-06	83	-	-	2.89	1.58	1.54	0.57	0.55	535.32	0.35	0.22	-115.98	159.21	-519.37	-609.81	-1025	300.47	-4.01058e+06	0.22	0.18	0.1	0.08	0.1	0.06	0.04
ND10885 + ABT (2Mo)	BI31	HJY	8	5	2016-10-20	97	-	-	2.83	1.46	1.34	0.57	0.57	459.6	0.31	0.21	-115.34	179.16	-552.96	-666.21	-1023.86	307	-3.98851e+06	0.21	0.15	0.09	0.06	0.07	0.05	0.02
ND10885 + ABT (2Mo)	BI31	HJY	8	6	2016-11-03	111	-	+	1.39	0.75	0.73	0.41	0.19	223.82	0.15	0.21	-138.36	98.88	-662.12	-708.44	-1023.98	203.09	-4784501	0.21	0.03	0.03	0	0.04	0.04	0
ND10885 + ABT (2Mo)	BI31	LEV	8	1	2016-08-25	41	-	-	1.6	0.78	0.72	0.33	0.33	68.82	0.05	0.06	-31.12	103.05	-524.93	-580.86	-974.31	261.71	-1.07611e+06	0.06	0.02	0.01	0.01	0.03	0.02	0.01
ND10885 + ABT (2Mo)	BI31	LEV	8	2	2016-09-08	55	-	-	2.79	1.99	2.01	0.88	0.42	162.07	0.11	0.06	-17.9	182.15	-299.23	-308.54	-863.84	239.42	-619100	0.06	0.08	0.05	0.03	0.04	0.03	0.01
ND10885 + ABT (2Mo)	BI31	LEV	8	3	2016-09-22	69	-	-	2.1	1.48	1.48	0.89	0.26	201.27	0.13	0.09	-21.14	276.94	-234.24	-211.49	-759.18	211.75	-731058	0.09	0.11	0.06	0.05	0.08	0.05	0.03
ND10885 + ABT (2Mo)	BI31	LEV	8	4	2016-10-06	83	-	-	2.89	1.85	1.84	0.73	0.5	320.7	0.21	0.11	-32.48	159.21	-289.21	-292.79	-840.93	245.82	-1.12331e+06	0.11	0.17	0.09	0.08	0.09	0.05	0.04
ND10885 + ABT (2Mo)	BI31	LEV	8	5	2016-10-20	97	-	-	2.83	1.95	1.96	1.04	0.45	249.16	0.17	0.09	-21.66	179.16	-246.82	-235.39	-816.58	219.24	-748853	0.09	0.15	0.09	0.06	0.07	0.05	0.02
ND10885 + ABT (2Mo)	BI31	LEV	8	6	2016-11-03	111	-	+	1.66	1.16	1.17	0.9	0.11	118.77	0.08	0.07	-14.68	395.98	-201.18	-157.25	-999.4	279.71	-507787	0.07	0.06	0.03	0.03	0.06	0.03	0.03
ND10885 + ABT (2Mo)	BI31	JMA	9	1	2016-08-25	41	-	-	1.71	0.88	0.83	0.29	0.3	524.17	0.36	0.41	-320.61	255.49	-789.76	-838.35	-1023.75	180.09	-11086620	0.41	0.03	0.03	0	0.03	0.03	0
ND10885 + ABT (2Mo)	BI31	JMA	9	2	2016-09-08	55	-	-	4.64	2.26	2.11	0.7	0.87	1191.11	0.83	0.37	-208.17	376.01	-566.5	-655.86	-1023.37	312.57	-7.19852e+06	0.37	0.37	0.23	0.14	0.13	0.09	0.04
ND10885 + ABT (2Mo)	BI31	JMA	9	3	2016-09-22	69	-	-	2.74	1.52	1.48	0.41	0.51	984.01	0.65	0.43	-216.89	260.59	-497.52	-587.52	-1024.85	328.23	-7500107	0.44	0.34	0.19	0.15	0.18	0.1	0.08
ND10885 + ABT (2Mo)	BI31	JMA	9	4	2016-10-06	83	-	-	4.11	2.33	2.3	0.76	0.74	1216.54	0.79	0.34	-137.65	367.83	-407.38	-423.69	-1025	327.97	-4.75977e+06	0.34	0.49	0.27	0.22	0.18	0.1	0.08
ND10885 + ABT (2Mo)	BI31	JMA	9	5	2016-10-20	97	-	-	4.07	2.24	2.22	0.62	0.73	1290.62	0.88	0.39	-165.17	325.48	-415.68	-440.64	-1023.86	338.98	-5711439	0.4	0.55	0.25	0.3	0.22	0.11	0.11
ND10885 + ABT (2Mo)	BI31	JMA	9	6	2016-11-03	111	-	+	1.55	1.03	1.01	0.5	0.25	403.37	0.28	0.27	-121.28	244.36	-446.94	-481	-1023.98	350.3	-4193651	0.27	0.16	0.08	0.08	0.14	0.07	0.07
ND10885 + ABT (2Mo)	BI31	HJY	9	1	2016-08-25	41	-	-	1.71	0.92	0.86	0.38	0.29	416.7	0.29	0.31	-230.35	136.01	-762.69	-825.99	-1023.75	188.85	-7.96551e+06	0.3	0.03	0.03	0	0.03	0.03	0
ND10885 + ABT (2Mo)	BI31	HJY	9	2	2016-09-08	55	-	-	4.64	2.2	2.06	0.62	0.92	1134.97	0.79	0.36	-196.59	307.35	-581.48	-680.09	-1023.37	304.02	-6.79804e+06	0.34	0.34	0.21	0.13	0.12	0.08	0.04
ND10885 + ABT (2Mo)	BI31	HJY	9	3	2016-09-22	69	-	-	2.74	1.62	1.6	0.47	0.49	865.99	0.57	0.36	-160.39	358.69	-452.68	-520.07	-1024.85	326.82	-5.54628e+06	0.35	0.32	0.18	0.14	0.17	0.1	0.07
ND10885 + ABT (2Mo)	BI31	HJY	9	4	2016-10-06	83	-	-	4.11	2.14	2.02	0.68	0.72	1656.88	1.07	0.5	-238.39	351.47	-490.73	-540.27	-1025	302.37	-8243356	0.49	0.57	0.35	0.22	0.23	0.15	0.08
ND10885 + ABT (2Mo)	BI31	HJY	9	5	2016-10-20	97	-	-	4.07	1.87	1.75	0.47	0.83	1580.38	1.08	0.58	-277.61	362.06	-482.81	-576.79	-1023.86	330.23	-9599683	0.57	0.61	0.3	0.31	0.26	0.14	0.12
ND10885 + ABT (2Mo)	BI31	HJY	9	6	2016-11-03	111	-	+	1.74	0.93	0.84	0.36	0.32	945.72	0.65	0.71	-344.31	533.27	-472.68	-565	-1023.98	363.59	-11906230	0.73	0.36	0.14	0.22	0.32	0.15	0.17
ND10885 + ABT (2Mo)	BI31	LEV	9	1	2016-08-25	41	-	-	1.71	0.93	0.91	0.39	0.28	323.84	0.22	0.24	-146.66	422.35	-634.62	-716.81	-1023.75	253.62	-5.07129e+06	0.23	0.05	0.04	0.01	0.06	0.05	0.01
ND10885 + ABT (2Mo)	BI31	LEV	9	2	2016-09-08	55	-	-	4.64	2.33	2.17	0.73	0.88	1098.5	0.76	0.33	-177.04	307.35	-550.09	-635.66	-1023.37	303.87	-6.12195e+06	0.32	0.36	0.22	0.14	0.12	0.08	0.04
ND10885 + ABT (2Mo)	BI31	LEV	9	3	2016-09-22	69	-	-	2.73	1.46	1.43	0.46	0.57	499.78	0.33	0.23	-107.26	325.99	-468.02	-550.73	-1024.85	341.45	-3.70902e+06	0.23	0.19	0.1	0.09	0.1	0.05	0.05
ND10885 + ABT (2Mo)	BI31	LEV	9	4	2016-10-06	83	-	-	4.11	2.48	2.43	1.02	0.64	1245.71	0.8	0.32	-103.72	367.83	-323.36	-343.93	-996.36	253.39	-3.5867e+06	0.32	0.58	0.36	0.22	0.23	0.15	0.08
ND10885 + ABT (2Mo)	BI31	LEV	9	5	2016-10-20	97	-	-	4.07	2.51	2.52	0.76	0.7	937.64	0.64	0.26	-61.25	364.09	-234.35	-180.52	-1023.86	266.54	-2118034	0.26	0.52	0.23	0.29	0.21	0.1	0.11
ND10885 + ABT (2Mo)	BI31	LEV	9	6	2016-11-03	111	-	+	1.55	1.13	1.16	0.61	0.24	275.23	0.19	0.17	-36.87	318.12	-218.4	-165.45	-976.86	257.72	-1.27481e+06	0.17	0.16	0.07	0.09	0.14	0.07	0.07
ND10885 + ABT (2Mo)	BI31	JMA	10	1	2016-08-25	41	-	-	1.28	0.74	0.72	0.36	0.18	271.16	0.19	0.25	-190.51	422.35	-744.05	-825.99	-1023.75	230.01	-6.58783e+06	0.26	0.01	0.01	0	0.03	0.02	0.01
ND10885 + ABT (2Mo)	BI31	JMA	10	2	2016-09-08	55	-	-	3.32	1.61	1.51	0.61	0.57	586.48	0.41	0.25	-158.54	333.6	-642.24	-750.76	-1023.37	280.94	-5482146	0.25	0.11	0.08	0.03	0.06	0.04	0.02
ND10885 + ABT (2Mo)	BI31	JMA	10	3	2016-09-22	69	-	-	2.25	1.24	1.16	0.45	0.38	515.67	0.34	0.28	-127.91	231.98	-466.13	-560.95	-1024.85	331.11	-4.42313e+06	0.27	0.16	0.08	0.08	0.12	0.06	0.06
ND10885 + ABT (2Mo)	BI31	JMA	10	4	2016-10-06	83	-	-	3.04	1.62	1.57	0.69	0.6	704.02	0.45	0.28	-113.02	402.6	-406.91	-444.14	-1025	330.6	-3.90833e+06	0.28	0.25	0.13	0.12	0.15	0.08	0.07
ND10885 + ABT (2Mo)	BI31	JMA	10	5	2016-10-20	97	-	-	3.4	1.71	1.6	0.45	0.66	620.01	0.42	0.25	-97.57	398.64	-380.49	-391.87	-1023.86	359.3	-3.37382e+06	0.26	0.24	0.11	0.13	0.14	0.07	0.07
ND10885 + ABT (2Mo)	BI31	JMA	10	6	2016-11-03	111	-	+	1.25	0.78	0.73	0.41	0.17	206.23	0.14	0.18	-88.31	277.14	-502.32	-562.96	-1023.98	314.7	-3.05358e+06	0.18	0.06	0.04	0.02	0.08	0.05	0.03
ND10885 + ABT (2Mo)	BI31	HJY	10	1	2016-08-25	41	-	-	1.28	0.83	0.8	0.44	0.2	129.54	0.09	0.11	-90.87	-12.3	-792.52	-846.59	-1023.75	156.67	-3142340	0.11	0.01	0.01	0	0.01	0.01	0
ND10885 + ABT (2Mo)	BI31	HJY	10	2	2016-09-08	55	-	-	3.32	1.53	1.43	0.54	0.61	581.96	0.4	0.26	-172.02	333.6	-656.98	-772.97	-1023.37	281.2	-5948301	0.26	0.11	0.08	0.03	0.06	0.04	0.02
ND10885 + ABT (2Mo)	BI31	HJY	10	3	2016-09-22	69	-	-	2.25	1.19	1.14	0.4	0.41	450.65	0.3	0.25	-135.85	231.98	-533.11	-638.61	-1024.85	314.13	-4697760	0.25	0.12	0.07	0.05	0.09	0.05	0.04
ND10885 + ABT (2Mo)	BI31	HJY	10	4	2016-10-06	83	-	-	3.04	1.55	1.46	0.55	0.57	637.09	0.41	0.27	-112.52	392.37	-430.35	-487.09	-1025	322.04	-3.89077e+06	0.26	0.22	0.12	0.1	0.13	0.07	0.06
ND10885 + ABT (2Mo)	BI31	HJY	10	5	2016-10-20	97	-	-	3.4	1.39	1.22	0.29	0.66	736.03	0.5	0.36	-173.45	398.64	-464.02	-532.08	-1023.86	356.95	-5997866	0.37	0.25	0.12	0.13	0.17	0.09	0.08
ND10885 + ABT (2Mo)	BI31	HJY	10	6	2016-11-03	111	-	+	1.25	0.73	0.7	0.39	0.17	291.31	0.2	0.27	-155.17	277.14	-576.7	-651.06	-1023.98	294.86	-5.36565e+06	0.27	0.07	0.05	0.02	0.1	0.07	0.03
ND10885 + ABT (2Mo)	BI31	LEV	10	1	2016-08-25	41	-	-	0.91	0.52	0.52	0.36	0.1	21.63	0.01	0.03	-13.34	164.85	-423.55	-438.72	-990.79	246.95	-461243	0.03	0.01	0.01	0	0.01	0.01	0
ND10885 + ABT (2Mo)	BI31	LEV	10	2	2016-09-08	55	-	-	3.32	2.14	2.14	0.9	0.57	208.58	0.14	0.07	-28.37	333.6	-397.75	-421.62	-934.52	291.2	-980861	0.07	0.08	0.06	0.02	0.04	0.03	0.01
ND10885 + ABT (2Mo)	BI31	LEV	10	3	2016-09-22	69	-	-	2.25	1.29	1.22	0.68	0.4	279.72	0.19	0.14	-45.6	231.98	-316.55	-317.75	-1024.85	283.07	-1576720	0.14	0.13	0.07	0.06	0.1	0.06	0.04
ND10885 + ABT (2Mo)	BI31	LEV	10	4	2016-10-06	83	-	-	3.04	1.64	1.57	0.74	0.56	600.88	0.39	0.24	-89.83	392.37	-388.08	-405.28	-1025	315.65	-3.10621e+06	0.23	0.22	0.12	0.1	0.13	0.07	0.06
ND10885 + ABT (2Mo)	BI31	LEV	10	5	2016-10-20	97	-	-	3.4	1.6	1.42	0.51	0.73	472.1	0.32	0.2	-44.66	337.67	-224.13	-184.59	-1023.86	288.14	-1.54428e+06	0.2	0.24	0.11	0.13	0.15	0.07	0.08
ND10885 + ABT (2Mo)	BI31	LEV	10	6	2016-11-03	111	-	+	1.25	0.82	0.78	0.43	0.18	118.58	0.08	0.1	-26.19	277.14	-279.68	-284.29	-968.66	257	-905603	0.09	0.06	0.04	0.02	0.08	0.05	0.03
ND10885 + ABT (2Mo)	BI31	JMA	11	1	2016-08-25	41	-	-	2.48	1.06	0.95	0.28	0.44	1076.6	0.74	0.69	-440.97	366.73	-628.84	-784.79	-1023.75	341.02	-15248643	0.7	0.21	0.11	0.1	0.18	0.1	0.08
ND10885 + ABT (2Mo)	BI31	JMA	11	2	2016-09-08	55	-	-	4.82	2.42	2.34	0.73	0.92	1674.71	1.16	0.48	-220.37	392.16	-459.45	-542.77	-1023.37	364.79	-7.62042e+06	0.48	0.67	0.27	0.4	0.23	0.1	0.13
ND10885 + ABT (2Mo)	BI31	JMA	11	3	2016-09-22	69	-	-	2.86	1.76	1.72	0.63	0.45	1195.38	0.79	0.45	-173.15	391.38	-389.54	-417.89	-1024.85	352.29	-5.9876e+06	0.44	0.44	0.2	0.24	0.25	0.11	0.14
ND10885 + ABT (2Mo)	BI31	JMA	11	4	2016-10-06	83	-	-	4.05	2.26	2.23	0.86	0.72	1205.11	0.78	0.34	-115.71	283.97	-332.75	-245.75	-1025	376.4	-4001272	0.35	0.49	0.17	0.32	0.22	0.07	0.15
ND10885 + ABT (2Mo)	BI31	JMA	11	5	2016-10-20	97	-	-	4.17	2.52	2.48	0.37	0.8	2031.51	1.39	0.55	-202.69	315.32	-361.25	-328.87	-1023.86	369.59	-7.00897e+06	0.56	0.84	0.32	0.52	0.34	0.13	0.21
ND10885 + ABT (2Mo)	BI31	JMA	11	6	2016-11-03	111	-	+	1.74	1.16	1.18	0.49	0.28	698.78	0.48	0.42	-119.81	709.48	-287.74	-142.91	-1023.98	380.23	-4142912	0.42	0.34	0.09	0.25	0.28	0.08	0.2
ND10885 + ABT (2Mo)	BI31	HJY	11	1	2016-08-25	41	-	-	2.19	1.07	0.97	0.39	0.44	708.25	0.49	0.45	-340.3	315.23	-760.07	-832.17	-1023.75	212.68	-11767409	0.45	0.05	0.04	0.01	0.05	0.04	0.01
ND10885 + ABT (2Mo)	BI31	HJY	11	2	2016-09-08	55	-	-	4.82	2.55	2.43	0.83	0.87	1509.68	1.05	0.41	-170.97	392.16	-431.41	-484.21	-1023.37	344.39	-5912098	0.4	0.6	0.27	0.33	0.2	0.1	0.1
ND10885 + ABT (2Mo)	BI31	HJY	11	3	2016-09-22	69	-	-	2.86	1.85	1.87	0.62	0.46	990.36	0.66	0.36	-156.78	391.38	-432	-507.81	-1024.85	335.52	-5421551	0.36	0.32	0.17	0.15	0.17	0.09	0.08
ND10885 + ABT (2Mo)	BI31	HJY	11	4	2016-10-06	83	-	-	4.05	2.32	2.28	0.87	0.68	1204.57	0.78	0.34	-148.13	365.79	-441.95	-511.64	-1025	349.9	-5.12215e+06	0.34	0.42	0.21	0.21	0.17	0.09	0.08
ND10885 + ABT (2Mo)	BI31	HJY	11	5	2016-10-20	97	-	-	4.17	2.49	2.46	0.56	0.82	1968.15	1.34	0.54	-203.52	398.64	-363.31	-337	-1023.86	370.09	-7037727	0.56	0.85	0.31	0.54	0.33	0.12	0.21
ND10885 + ABT (2Mo)	BI31	HJY	11	6	2016-11-03	111	-	+	1.77	0.86	0.77	0.19	0.37	233.11	0.16	0.19	-105.32	232.06	-643.91	-798.59	-1023.98	362.49	-3.64193e+06	0.16	0.07	0.02	0.05	0.05	0.02	0.03
ND10885 + ABT (2Mo)	BI31	LEV	11	1	2016-08-25	41	-	-	2	1.07	1	0.43	0.34	186.81	0.13	0.12	-36.85	271.97	-313.32	-308.94	-961.95	256.52	-1.27426e+06	0.12	0.09	0.06	0.03	0.09	0.06	0.03
ND10885 + ABT (2Mo)	BI31	LEV	11	2	2016-09-08	55	-	-	4.82	2.79	2.75	0.66	0.9	1143.54	0.79	0.28	-91.6	392.16	-322.4	-312.57	-1023.37	313.66	-3167603	0.28	0.55	0.25	0.3	0.18	0.09	0.09
ND10885 + ABT (2Mo)	BI31	LEV	11	3	2016-09-22	69	-	-	2.86	1.87	1.84	1.06	0.42	895.61	0.59	0.32	-58.37	391.38	-182.95	-29.61	-965.59	298.46	-2.01848e+06	0.32	0.45	0.15	0.3	0.25	0.07	0.18
ND10885 + ABT (2Mo)	BI31	LEV	11	4	2016-10-06	83	-	-	4.05	2.14	2.09	0.64	0.77	1257.76	0.81	0.38	-136.21	402.6	-360.9	-364.38	-1025	335.84	-4.71014e+06	0.38	0.5	0.23	0.27	0.23	0.11	0.12
ND10885 + ABT (2Mo)	BI31	LEV	11	5	2016-10-20	97	-	-	4.17	2.81	2.88	0.95	0.75	1356.15	0.93	0.33	-95.34	398.64	-284.5	-192.72	-1023.86	335.5	-3.29674e+06	0.34	0.64	0.24	0.4	0.24	0.09	0.15
ND10885 + ABT (2Mo)	BI31	LEV	11	6	2016-11-03	111	-	+	1.74	1.23	1.29	0.49	0.29	367.27	0.25	0.21	-17.86	289.43	-88.6	18.96	-970.71	234.59	-617730	0.2	0.23	0.05	0.18	0.19	0.05	0.14
ND10885 + ABT (2Mo)	BI61	JMA	1	1	2016-08-25	41	-	-	3.29	1.5	1.36	0.58	0.51	590.98	0.43	0.29	-106.57	280.31	-378.46	-394.36	-1023.9	304.07	-3.68504e+06	0.28	0.27	0.16	0.11	0.17	0.1	0.07
ND10885 + ABT (2Mo)	BI61	JMA	1	2	2016-09-08	55	-	-	3.92	2.59	2.52	1.32	0.51	843.34	0.61	0.24	-6.95	297.35	-28.91	6.97	-822.98	138	-240417	0.24	0.6	0.08	0.52	0.23	0.03	0.2
ND10885 + ABT (2Mo)	BI61	JMA	1	3	2016-09-22	69	-	-	3.33	1.68	1.65	0.51	0.56	989.19	0.66	0.39	-118.07	270.36	-300.53	-253.88	-1023.86	301.64	-4.08266e+06	0.39	0.51	0.22	0.29	0.27	0.13	0.14
ND10885 + ABT (2Mo)	BI61	JMA	1	4	2016-10-06	83	-	-	1.85	1.18	1.2	0.55	0.23	675.83	0.44	0.37	-222.1	260.83	-595.83	-685.15	-1023.58	279.47	-7680225	0.37	0.13	0.09	0.04	0.1	0.07	0.03
ND10885 + ABT (2Mo)	BI61	JMA	1	5	2016-10-20	97	-	-	1.98	1.03	0.99	0.53	0.27	649.28	0.42	0.41	-214.85	335.38	-534.67	-640.01	-1024	308.54	-7.42927e+06	0.4	0.16	0.09	0.07	0.15	0.09	0.06
ND10885 + ABT (2Mo)	BI61	JMA	1	6	2016-11-03	111	-	-	1.69	0.93	0.9	0.51	0.23	519.59	0.34	0.36	-196.27	206	-538.51	-635.64	-1023.16	290.88	-6786863	0.36	0.13	0.07	0.06	0.12	0.07	0.05
ND10885 + ABT (2Mo)	BI61	HJY	1	1	2016-08-25	41	-	-	3.29	1.46	1.32	0.6	0.49	558.9	0.41	0.28	-108.96	311.07	-396.22	-429.21	-1023.9	315.87	-3.76768e+06	0.27	0.24	0.14	0.1	0.17	0.09	0.08
ND10885 + ABT (2Mo)	BI61	HJY	1	2	2016-09-08	55	-	-	3.92	2.6	2.6	1.12	0.59	703.25	0.51	0.2	-7.1	297.35	-36.59	4.91	-822.98	144.35	-245408	0.19	0.5	0.07	0.43	0.19	0.03	0.16
ND10885 + ABT (2Mo)	BI61	HJY	1	3	2016-09-22	69	-	-	3.26	1.69	1.63	0.64	0.48	792.09	0.53	0.31	-97.66	198.69	-326.57	-323.5	-1015.67	261	-3.37702e+06	0.3	0.41	0.24	0.17	0.22	0.14	0.08
ND10885 + ABT (2Mo)	BI61	HJY	1	4	2016-10-06	83	-	-	1.75	1.22	1.23	0.55	0.22	645.2	0.42	0.34	-176.71	167.05	-515.58	-609.72	-1023.58	321.4	-6110678	0.34	0.17	0.09	0.08	0.13	0.07	0.06
ND10885 + ABT (2Mo)	BI61	HJY	1	5	2016-10-20	97	-	-	1.66	1.04	1.02	0.5	0.27	394.77	0.25	0.24	-130.14	173.16	-555.8	-633.85	-1024	269.13	-4500351	0.23	0.09	0.07	0.02	0.08	0.06	0.02
ND10885 + ABT (2Mo)	BI61	HJY	1	6	2016-11-03	111	-	-	1.63	0.86	0.83	0.46	0.21	238.82	0.15	0.18	-110.21	125.27	-590.61	-657.84	-1023.16	244.38	-3811177	0.19	0.05	0.03	0.02	0.05	0.03	0.02
ND10885 + ABT (2Mo)	BI61	LEV	1	1	2016-08-25	41	-	-	3.29	1.52	1.36	0.84	0.53	444.26	0.32	0.21	-54.91	208.54	-255.65	-168.79	-974.69	278.42	-1898730	0.21	0.24	0.13	0.11	0.17	0.08	0.09
ND10885 + ABT (2Mo)	BI61	LEV	1	2	2016-09-08	55	-	-	3.92	2.47	2.49	0.75	0.62	838.59	0.61	0.25	-11.65	297.35	-47.51	-1.27	-872.41	155.83	-402947	0.25	0.59	0.09	0.5	0.24	0.05	0.19
ND10885 + ABT (2Mo)	BI61	LEV	1	3	2016-09-22	69	-	-	3.42	1.98	1.9	0.93	0.53	621.82	0.42	0.21	-44.86	198.69	-214.43	-176.06	-1013.62	235.69	-1.55137e+06	0.21	0.37	0.17	0.2	0.19	0.1	0.09
ND10885 + ABT (2Mo)	BI61	LEV	1	4	2016-10-06	83	-	-	1.75	1.32	1.31	1	0.16	143.66	0.09	0.07	-21.04	156.85	-308.14	-277.4	-984.85	267.18	-727529	0.07	0.07	0.04	0.03	0.05	0.03	0.02
ND10885 + ABT (2Mo)	BI61	LEV	1	5	2016-10-20	97	-	-	1.64	1.21	1.22	0.81	0.2	118.1	0.08	0.06	-27.6	173.16	-434.36	-449.04	-937.76	224.37	-954288	0.06	0.05	0.04	0.01	0.03	0.03	0
ND10885 + ABT (2Mo)	BI61	LEV	1	6	2016-11-03	111	-	-	1.68	1.11	1.11	0.65	0.26	81.92	0.05	0.05	-28.54	28.39	-550.11	-579.13	-998.94	199.45	-986889	0.05	0.02	0.02	0	0.02	0.02	0
ND10885 + ABT (2Mo)	BI61	JMA	2	1	2016-08-25	41	-	-	2.83	1.66	1.54	0.75	0.48	172.53	0.13	0.08	-31.48	304.92	-398.7	-425.11	-1023.9	340.41	-1.08845e+06	0.08	0.07	0.03	0.04	0.04	0.02	0.02
ND10885 + ABT (2Mo)	BI61	JMA	2	2	2016-09-08	55	-	-	3.48	2.14	2.12	0.84	0.59	223.07	0.16	0.08	-17.54	655.7	-246.26	-124.83	-1024.8	334.6	-606533	0.07	0.12	0.04	0.08	0.05	0.02	0.03
ND10885 + ABT (2Mo)	BI61	JMA	2	3	2016-09-22	69	-	-	2.55	1.2	1.13	0.4	0.5	343.84	0.23	0.19	-125.79	710.64	-651.64	-753.55	-1023.86	269.15	-4.34973e+06	0.19	0.07	0.04	0.03	0.04	0.03	0.01
ND10885 + ABT (2Mo)	BI61	JMA	2	4	2016-10-06	83	-	-	1.9	1.26	1.31	0.47	0.33	196.11	0.13	0.1	-68.44	407.62	-661.42	-744.27	-1023.58	258.21	-2.36657e+06	0.1	0.03	0.02	0.01	0.02	0.01	0.01
ND10885 + ABT (2Mo)	BI61	JMA	2	5	2016-10-20	97	-	-	1.76	1.23	1.3	0.54	0.28	197.08	0.13	0.1	-68.83	167	-676.33	-728.3	-1024	227.49	-2.38e+06	0.1	0.03	0.02	0.01	0.01	0.01	0
ND10885 + ABT (2Mo)	BI61	JMA	2	6	2016-11-03	111	-	-	1.43	0.78	0.78	0.29	0.27	125.66	0.08	0.1	-75.84	179.76	-743.73	-776.92	-1023.16	174.11	-2.62239e+06	0.1	0	0	0	0.01	0.01	0
ND10885 + ABT (2Mo)	BI61	HJY	2	1	2016-08-25	41	-	-	2.83	1.46	1.32	0.68	0.5	208.56	0.15	0.1	-34.73	233.14	-334.8	-254.91	-1023.9	358.64	-1.20093e+06	0.1	0.09	0.03	0.06	0.06	0.02	0.04
ND10885 + ABT (2Mo)	BI61	HJY	2	2	2016-09-08	55	-	-	3.48	2.15	2.08	1.15	0.52	179.86	0.13	0.06	-15.97	243.81	-279.29	-151.6	-954.78	335.54	-552162	0.06	0.1	0.03	0.07	0.05	0.02	0.03
ND10885 + ABT (2Mo)	BI61	HJY	2	3	2016-09-22	69	-	-	2.55	1.44	1.34	0.62	0.45	235.8	0.16	0.11	-62.25	372.75	-565.98	-665.49	-1023.86	283.23	-2152409	0.11	0.05	0.03	0.02	0.03	0.02	0.01
ND10885 + ABT (2Mo)	BI61	HJY	2	4	2016-10-06	83	-	-	1.98	1.23	1.23	0.41	0.32	271.79	0.18	0.14	-107.84	222.09	-734.05	-791.16	-1023.58	196.5	-3728978	0.15	0.01	0.01	0	0.01	0.01	0
ND10885 + ABT (2Mo)	BI61	HJY	2	5	2016-10-20	97	-	-	1.88	1.21	1.26	0.4	0.34	279.19	0.18	0.15	-104.91	1479.16	-712.01	-798.12	-1024	283.71	-3.62768e+06	0.15	0.03	0.02	0.01	0.03	0.02	0.01
ND10885 + ABT (2Mo)	BI61	HJY	2	6	2016-11-03	111	-	-	1.54	0.71	0.7	0.29	0.26	130.54	0.08	0.12	-88.38	304.89	-774.26	-811.23	-1023.16	173.69	-3.05599e+06	0.11	0	0	0	0	0	0
ND10885 + ABT (2Mo)	BI61	LEV	2	1	2016-08-25	41	-	-	2.83	1.51	1.3	0.92	0.51	174.87	0.13	0.08	-14.43	380.79	-179.96	-101.11	-966.49	266.8	-499042	0.08	0.1	0.04	0.06	0.07	0.03	0.04
ND10885 + ABT (2Mo)	BI61	LEV	2	2	2016-09-08	55	-	-	3.48	2.23	2.16	1.15	0.55	165.64	0.12	0.05	-5.01	285	-100.3	-28.04	-687.05	199.97	-173112	0.05	0.11	0.03	0.08	0.05	0.02	0.03
ND10885 + ABT (2Mo)	BI61	LEV	2	3	2016-09-22	69	-	-	2.55	1.67	1.65	0.8	0.41	131.19	0.09	0.05	-22.09	210.98	-388.89	-411.56	-984.95	268.8	-763774	0.06	0.05	0.03	0.02	0.03	0.02	0.01
ND10885 + ABT (2Mo)	BI61	LEV	2	4	2016-10-06	83	-	-	1.9	1.41	1.43	0.73	0.27	58.65	0.04	0.03	-11.41	156.85	-391	-403.8	-1023.58	291.81	-394523	0.03	0.02	0.01	0.01	0.02	0.01	0.01
ND10885 + ABT (2Mo)	BI61	LEV	2	5	2016-10-20	97	-	-	1.65	1.37	1.43	0.79	0.2	60.11	0.04	0.03	-11.43	436	-387.16	-428.5	-1021.95	257.17	-395290	0.03	0.03	0.02	0.01	0.01	0.01	0
ND10885 + ABT (2Mo)	BI61	LEV	2	6	2016-11-03	111	-	-	1.42	0.95	0.96	0.54	0.22	31.48	0.02	0.02	-9.67	179.76	-486.6	-540.78	-1011.05	267.19	-334297	0.02	0.01	0.01	0	0.01	0.01	0
ND10885 + ABT (2Mo)	BI61	JMA	3	1	2016-08-25	41	-	-	2.58	1.5	1.46	0.78	0.44	195.42	0.14	0.09	-68.04	265.95	-693.39	-800.38	-1023.9	288.84	-2.35267e+06	0.1	0.03	0.02	0.01	0.02	0.01	0.01
ND10885 + ABT (2Mo)	BI61	JMA	3	2	2016-09-08	55	-	-	3.14	2.13	2.15	1.11	0.48	195.54	0.14	0.07	-31.12	190.26	-486.45	-579.96	-1024.8	377.97	-1.07603e+06	0.06	0.08	0.04	0.04	0.03	0.01	0.02
ND10885 + ABT (2Mo)	BI61	JMA	3	3	2016-09-22	69	-	-	2.58	1.57	1.64	0.54	0.54	197.92	0.13	0.08	-42.17	268.32	-498.05	-583.58	-1023.86	342.66	-1.45829e+06	0.08	0.07	0.04	0.03	0.04	0.02	0.02
ND10885 + ABT (2Mo)	BI61	JMA	3	4	2016-10-06	83	-	-	1.68	1.12	1.09	0.55	0.21	200.03	0.13	0.11	-80.81	165.01	-669.32	-785.05	-1023.58	286	-2.79443e+06	0.12	0.03	0.02	0.01	0.03	0.02	0.01
ND10885 + ABT (2Mo)	BI61	JMA	3	5	2016-10-20	97	-	-	1.67	1.12	1.09	0.61	0.21	215.36	0.14	0.12	-81.91	497.61	-657.29	-757.05	-1024	282.48	-2.83224e+06	0.12	0.03	0.02	0.01	0.03	0.02	0.01
ND10885 + ABT (2Mo)	BI61	JMA	3	6	2016-11-03	111	-	-	1.43	1.04	1.03	0.61	0.2	86.85	0.06	0.05	-24.92	863.97	-498.09	-522.62	-1023.16	327.33	-861689	0.05	0.03	0.02	0.01	0.03	0.02	0.01
ND10885 + ABT (2Mo)	BI61	HJY	3	1	2016-08-25	41	-	-	2.58	1.5	1.38	0.81	0.45	157.84	0.11	0.08	-36.11	280.31	-445.63	-480.48	-1023.9	330.57	-1.24866e+06	0.08	0.05	0.03	0.02	0.04	0.02	0.02
ND10885 + ABT (2Mo)	BI61	HJY	3	2	2016-09-08	55	-	-	3.14	1.84	1.81	0.62	0.69	140.16	0.1	0.05	-18.22	184.09	-303.84	-223.68	-1024.8	330.69	-629868	0.06	0.08	0.04	0.04	0.04	0.02	0.02
ND10885 + ABT (2Mo)	BI61	HJY	3	3	2016-09-22	69	-	-	2.58	1.75	1.7	0.98	0.37	196.78	0.13	0.08	-29.85	151.59	-356.52	-317.36	-1023.86	323.04	-1.03212e+06	0.08	0.08	0.04	0.04	0.04	0.02	0.02
ND10885 + ABT (2Mo)	BI61	HJY	3	4	2016-10-06	83	-	-	1.66	1.15	1.15	0.56	0.19	170.53	0.11	0.1	-61.08	165.01	-607.32	-721.85	-1023.58	298.34	-2.11225e+06	0.1	0.03	0.02	0.01	0.03	0.02	0.01
ND10885 + ABT (2Mo)	BI61	HJY	3	5	2016-10-20	97	-	-	1.67	1.16	1.15	0.7	0.22	118.46	0.08	0.07	-35.59	197.8	-553.31	-625.63	-1024	294.37	-1.23057e+06	0.06	0.03	0.02	0.01	0.02	0.01	0.01
ND10885 + ABT (2Mo)	BI61	HJY	3	6	2016-11-03	111	-	-	1.42	0.98	0.98	0.56	0.22	80.96	0.05	0.05	-25.69	181.78	-511.71	-552.89	-1023.16	280.59	-888320	0.05	0.03	0.02	0.01	0.03	0.02	0.01
ND10885 + ABT (2Mo)	BI61	LEV	3	1	2016-08-25	41	-	-	2.58	1.38	1.48	0.41	0.63	131.52	0.1	0.07	-50.54	280.31	-699.64	-804.48	-1023.9	291.72	-1.7477e+06	0.07	0.02	0.01	0.01	0.02	0.01	0.01
ND10885 + ABT (2Mo)	BI61	LEV	3	2	2016-09-08	55	-	-	3.14	1.87	1.87	0.62	0.68	146.45	0.11	0.06	-16.31	184.09	-271.82	-176.32	-1024.8	319.29	-564027	0.06	0.08	0.04	0.04	0.04	0.02	0.02
ND10885 + ABT (2Mo)	BI61	LEV	3	3	2016-09-22	69	-	-	2.58	1.9	1.83	1.32	0.31	134.4	0.09	0.05	-10.35	182.31	-205.33	-114.62	-984.95	253.88	-357887	0.05	0.07	0.03	0.04	0.04	0.02	0.02
ND10885 + ABT (2Mo)	BI61	LEV	3	4	2016-10-06	83	-	-	1.54	1.13	1.13	0.84	0.15	64.82	0.04	0.04	-12.34	165.01	-321.57	-314.1	-982.81	254.04	-426719	0.04	0.03	0.02	0.01	0.03	0.02	0.01
ND10885 + ABT (2Mo)	BI61	LEV	3	5	2016-10-20	97	-	-	1.57	1.15	1.14	0.81	0.15	56.44	0.04	0.03	-9.57	197.8	-291.69	-266.28	-882.31	242.34	-331070	0.03	0.03	0.02	0.01	0.02	0.01	0.01
ND10885 + ABT (2Mo)	BI61	LEV	3	6	2016-11-03	111	-	-	1.36	0.98	0.99	0.58	0.19	48.15	0.03	0.03	-11.5	151.5	-392.03	-405.55	-938.39	249.04	-397520	0.03	0.03	0.02	0.01	0.03	0.02	0.01
ND10885 + ABT (2Mo)	BI61	JMA	4	1	2016-08-25	41	-	-	2.54	1.25	1.15	0.45	0.46	291.25	0.21	0.17	-92.53	204.43	-554.52	-658.89	-1023.9	314.62	-3.19956e+06	0.17	0.1	0.06	0.04	0.06	0.04	0.02
ND10885 + ABT (2Mo)	BI61	JMA	4	2	2016-09-08	55	-	-	2.93	1.54	1.46	0.71	0.51	282.58	0.2	0.13	-58.03	184.09	-434.26	-466.7	-1024.8	340.96	-2.00672e+06	0.13	0.11	0.05	0.06	0.06	0.03	0.03
ND10885 + ABT (2Mo)	BI61	JMA	4	3	2016-09-22	69	-	-	2.34	1.11	1.07	0.5	0.39	222.72	0.15	0.13	-83.5	227.36	-619.64	-776.07	-1023.86	339.05	-2.88754e+06	0.13	0.05	0.03	0.02	0.04	0.02	0.02
ND10885 + ABT (2Mo)	BI61	JMA	4	4	2016-10-06	83	-	-	1.38	0.8	0.8	0.36	0.22	131.16	0.08	0.11	-68.77	258.79	-634.18	-766.7	-1023.58	301.36	-2378174	0.11	0.03	0.02	0.01	0.03	0.02	0.01
ND10885 + ABT (2Mo)	BI61	JMA	4	5	2016-10-20	97	-	-	1.32	0.74	0.74	0.35	0.22	149.12	0.1	0.13	-85.02	240.92	-640.67	-787.86	-1024	323.89	-2940043	0.13	0.02	0.01	0.01	0.04	0.02	0.02
ND10885 + ABT (2Mo)	BI61	JMA	4	6	2016-11-03	111	-	-	1.04	0.56	0.54	0.24	0.18	112.62	0.07	0.13	-91.78	256.46	-689.8	-793.07	-1023.16	271.25	-3.17376e+06	0.13	0.02	0.01	0.01	0.03	0.02	0.01
ND10885 + ABT (2Mo)	BI61	HJY	4	1	2016-08-25	41	-	-	2.54	1.41	1.37	0.57	0.45	211.7	0.15	0.11	-55.58	243.4	-477.96	-539.95	-1013.65	332.97	-1.92187e+06	0.12	0.09	0.05	0.04	0.05	0.03	0.02
ND10885 + ABT (2Mo)	BI61	HJY	4	2	2016-09-08	55	-	-	2.93	1.49	1.35	0.65	0.57	217.33	0.16	0.11	-35	184.09	-325.26	-289.59	-1024.8	311.67	-1.21028e+06	0.11	0.11	0.05	0.06	0.07	0.04	0.03
ND10885 + ABT (2Mo)	BI61	HJY	4	3	2016-09-22	69	-	-	2.34	1.24	1.16	0.56	0.38	172.61	0.12	0.09	-46.5	221.21	-480.28	-552.86	-1023.86	341.79	-1.60797e+06	0.1	0.06	0.03	0.03	0.04	0.02	0.02
ND10885 + ABT (2Mo)	BI61	HJY	4	4	2016-10-06	83	-	-	1.38	0.69	0.64	0.37	0.24	110.52	0.07	0.1	-57.07	158.89	-567.07	-656.61	-1023.58	292.31	-1.97342e+06	0.1	0.03	0.02	0.01	0.04	0.03	0.01
ND10885 + ABT (2Mo)	BI61	HJY	4	5	2016-10-20	97	-	-	1.25	0.63	0.58	0.34	0.2	78.84	0.05	0.08	-49.96	167	-574.34	-660.54	-1024	300.39	-1.7276e+06	0.09	0.02	0.01	0.01	0.03	0.02	0.01
ND10885 + ABT (2Mo)	BI61	HJY	4	6	2016-11-03	111	-	-	1.04	0.62	0.6	0.33	0.16	64.72	0.04	0.07	-37.36	159.58	-594.03	-692.15	-1023.16	295.86	-1.29201e+06	0.06	0.01	0.01	0	0.02	0.02	0
ND10885 + ABT (2Mo)	BI61	LEV	4	1	2016-08-25	41	-	-	2.54	1.59	1.54	0.77	0.43	149.93	0.11	0.07	-18.39	204.43	-261.64	-238.5	-982.89	273.26	-635787	0.07	0.09	0.05	0.04	0.05	0.03	0.02
ND10885 + ABT (2Mo)	BI61	LEV	4	2	2016-09-08	55	-	-	2.93	1.56	1.5	0.72	0.56	212.21	0.15	0.1	-27.14	184.09	-267.25	-229.86	-1024.8	278.23	-938568	0.1	0.11	0.05	0.06	0.08	0.04	0.04
ND10885 + ABT (2Mo)	BI61	LEV	4	3	2016-09-22	69	-	-	2.34	1.29	1.18	0.55	0.38	143.82	0.1	0.07	-23.24	221.21	-319.26	-329.65	-1023.86	295.46	-803572	0.07	0.07	0.04	0.03	0.05	0.03	0.02
ND10885 + ABT (2Mo)	BI61	LEV	4	4	2016-10-06	83	-	-	1.35	0.68	0.62	0.38	0.23	41.27	0.03	0.04	-13.18	158.89	-347.85	-332.45	-946.11	269.21	-455686	0.04	0.02	0.01	0.01	0.03	0.02	0.01
ND10885 + ABT (2Mo)	BI61	LEV	4	5	2016-10-20	97	-	-	1.25	0.68	0.65	0.36	0.21	39.54	0.03	0.04	-12.54	150.57	-328.47	-334.04	-948.03	248.91	-433584	0.04	0.02	0.01	0.01	0.03	0.02	0.01
ND10885 + ABT (2Mo)	BI61	LEV	4	6	2016-11-03	111	-	-	1.04	0.66	0.66	0.31	0.18	40.7	0.03	0.04	-18.12	159.58	-475.4	-518.58	-1023.16	289.96	-626580	0.04	0.01	0.01	0	0.01	0.01	0
ND10885 + ABT (2Mo)	BI61	JMA	5	1	2016-08-25	41	-	-	2.85	1.14	1.03	0.44	0.49	1115.26	0.81	0.71	-442.24	208.54	-614.46	-732.71	-1023.9	282.67	-15292607	0.72	0.28	0.19	0.09	0.19	0.13	0.06
ND10885 + ABT (2Mo)	BI61	JMA	5	2	2016-09-08	55	-	-	4.15	1.86	1.71	0.44	0.75	1878.98	1.36	0.73	-279.92	287.05	-388.69	-446.1	-1024.8	345.61	-9679484	0.72	0.87	0.32	0.55	0.39	0.17	0.22
ND10885 + ABT (2Mo)	BI61	JMA	5	3	2016-09-22	69	-	-	4.92	1.94	1.6	0.42	0.88	2253.64	1.51	0.78	-176.34	1191.88	-225.45	-63.43	-1023.86	347.78	-6.09773e+06	0.78	1.21	0.36	0.85	0.57	0.16	0.41
ND10885 + ABT (2Mo)	BI61	JMA	5	4	2016-10-06	83	-	-	3.29	1.22	1.1	0.24	0.6	1657.51	1.07	0.88	-454.86	205.79	-528.83	-681.07	-1023.58	365.12	-15728935	0.86	0.55	0.23	0.32	0.34	0.15	0.19
ND10885 + ABT (2Mo)	BI61	JMA	5	5	2016-10-20	97	-	-	2.7	1.15	1.12	0.34	0.45	1471.23	0.95	0.82	-335.35	281.99	-406.23	-446.98	-1024	388.88	-11596367	0.83	0.6	0.19	0.41	0.43	0.15	0.28
ND10885 + ABT (2Mo)	BI61	JMA	5	6	2016-11-03	111	-	-	1.99	1.05	1.04	0.26	0.32	741.01	0.48	0.46	-244.78	216.09	-532.76	-667.93	-1023.16	342.45	-8464518	0.46	0.22	0.11	0.11	0.17	0.09	0.08
ND10885 + ABT (2Mo)	BI61	HJY	5	1	2016-08-25	41	-	-	2.85	1.23	1.1	0.43	0.53	858.19	0.62	0.51	-310.12	208.54	-598.4	-716.31	-1023.9	290.82	-10723898	0.52	0.25	0.17	0.08	0.16	0.11	0.05
ND10885 + ABT (2Mo)	BI61	HJY	5	2	2016-09-08	55	-	-	4.15	2.05	1.91	0.63	0.74	1609.06	1.16	0.57	-171.96	287.05	-306.71	-283.41	-1024.8	333.64	-5.94613e+06	0.56	0.83	0.29	0.54	0.37	0.15	0.22
ND10885 + ABT (2Mo)	BI61	HJY	5	3	2016-09-22	69	-	-	4.92	1.98	1.77	0.51	1	1951.48	1.3	0.66	-316.11	249.88	-467.03	-587.67	-1023.86	343.29	-10930775	0.68	0.78	0.34	0.44	0.29	0.14	0.15
ND10885 + ABT (2Mo)	BI61	HJY	5	4	2016-10-06	83	-	-	3.29	1.34	1.16	0.24	0.62	1142.85	0.74	0.55	-296.9	205.79	-559.16	-674.96	-1023.58	323.23	-10266669	0.53	0.35	0.19	0.16	0.2	0.12	0.08
ND10885 + ABT (2Mo)	BI61	HJY	5	5	2016-10-20	97	-	-	2.7	1.17	1.04	0.39	0.52	690.69	0.45	0.38	-195.68	281.99	-513.05	-594.83	-1024	326.11	-6.76663e+06	0.38	0.24	0.13	0.11	0.15	0.09	0.06
ND10885 + ABT (2Mo)	BI61	HJY	5	6	2016-11-03	111	-	-	1.99	1.08	1.06	0.38	0.35	564.52	0.36	0.34	-175.8	216.09	-520.88	-631.61	-1023.16	328.29	-6.0792e+06	0.34	0.17	0.09	0.08	0.14	0.08	0.06
ND10885 + ABT (2Mo)	BI61	LEV	5	1	2016-08-25	41	-	-	2.85	1.58	1.52	0.64	0.51	531.1	0.39	0.24	-87.3	208.54	-378.93	-386.15	-999.3	284.32	-3018964	0.23	0.24	0.16	0.08	0.15	0.1	0.05
ND10885 + ABT (2Mo)	BI61	LEV	5	2	2016-09-08	55	-	-	4.15	2.22	2.1	0.67	0.75	1304.08	0.94	0.42	-94.43	287.05	-226.33	-170.14	-1024.8	288.63	-3265236	0.42	0.76	0.28	0.48	0.32	0.14	0.18
ND10885 + ABT (2Mo)	BI61	LEV	5	3	2016-09-22	69	-	-	4.92	2.63	2.53	0.84	0.88	1393.35	0.93	0.35	-85.63	249.88	-242.71	-198.59	-970.61	292.67	-2961121	0.35	0.76	0.32	0.44	0.26	0.12	0.14
ND10885 + ABT (2Mo)	BI61	LEV	5	4	2016-10-06	83	-	-	3.29	1.69	1.6	0.65	0.57	903.55	0.58	0.35	-119.69	205.79	-352.91	-348.76	-1023.58	321.49	-4138976	0.34	0.38	0.19	0.19	0.22	0.12	0.1
ND10885 + ABT (2Mo)	BI61	LEV	5	5	2016-10-20	97	-	-	2.7	1.5	1.48	0.49	0.49	656.08	0.42	0.28	-79.1	281.99	-283.19	-251.91	-1024	296.19	-2.73535e+06	0.28	0.33	0.14	0.19	0.2	0.1	0.1
ND10885 + ABT (2Mo)	BI61	LEV	5	6	2016-11-03	111	-	-	1.99	1.31	1.29	0.6	0.3	307.99	0.2	0.15	-44.25	216.09	-289.86	-278.4	-998.94	278.36	-1.53019e+06	0.15	0.15	0.08	0.07	0.11	0.06	0.05
ND10885 + ABT (2Mo)	BI61	JMA	6	1	2016-08-25	41	-	-	3.15	0.94	0.76	0.22	0.55	837.92	0.61	0.64	-418.75	399.25	-654.32	-777.83	-1023.9	286.41	-14480195	0.64	0.23	0.14	0.09	0.15	0.1	0.05
ND10885 + ABT (2Mo)	BI61	JMA	6	2	2016-09-08	55	-	-	5.11	2.32	2.1	0.58	1.03	2056.65	1.49	0.64	-270.58	317.95	-423.56	-485.23	-1024.8	354.09	-9356496	0.64	0.96	0.38	0.58	0.33	0.15	0.18
ND10885 + ABT (2Mo)	BI61	JMA	6	3	2016-09-22	69	-	-	6.54	2.2	1.7	0.44	1.46	2312.36	1.54	0.7	-327.24	301.08	-467.11	-554.91	-1023.86	348.63	-11315725	0.7	1.05	0.35	0.7	0.32	0.14	0.18
ND10885 + ABT (2Mo)	BI61	JMA	6	4	2016-10-06	83	-	-	4.36	1.55	1.25	0.31	0.86	1668.52	1.08	0.69	-367.55	334.23	-539.16	-654.57	-1023.58	349.42	-12709714	0.68	0.59	0.25	0.34	0.26	0.14	0.12
ND10885 + ABT (2Mo)	BI61	JMA	6	5	2016-10-20	97	-	-	4.8	1.57	1.22	0.36	0.94	1631.4	1.05	0.67	-371.11	481.18	-562.03	-693.4	-1024	348.5	-12832860	0.66	0.54	0.26	0.28	0.23	0.13	0.1
ND10885 + ABT (2Mo)	BI61	JMA	6	6	2016-11-03	111	-	-	3.62	1.13	0.87	0.31	0.67	1122.35	0.72	0.64	-399.32	361.41	-605.09	-728.48	-1023.16	323.05	-13808195	0.66	0.34	0.17	0.17	0.19	0.11	0.08
ND10885 + ABT (2Mo)	BI61	HJY	6	1	2016-08-25	41	-	-	3.15	1.25	1.1	0.34	0.55	635.03	0.46	0.37	-201.42	399.25	-546.02	-648.64	-1023.9	312.51	-6.96503e+06	0.37	0.23	0.14	0.09	0.14	0.1	0.04
ND10885 + ABT (2Mo)	BI61	HJY	6	2	2016-09-08	55	-	-	5.11	2.5	2.29	0.59	1.01	1860.44	1.34	0.54	-199.65	317.95	-361.56	-363.72	-1024.8	340.6	-6.90396e+06	0.55	0.94	0.36	0.58	0.32	0.14	0.18
ND10885 + ABT (2Mo)	BI61	HJY	6	3	2016-09-22	69	-	-	6.54	2.46	2.03	0.47	1.36	2426.78	1.62	0.66	-278.36	301.08	-415.52	-450.47	-1023.86	351.73	-9625601	0.67	1.14	0.39	0.75	0.36	0.16	0.2
ND10885 + ABT (2Mo)	BI61	HJY	6	4	2016-10-06	83	-	-	4.36	1.85	1.63	0.38	0.88	1370.13	0.88	0.48	-217.37	334.23	-452.76	-509.82	-1023.58	360.36	-7.51669e+06	0.48	0.56	0.23	0.33	0.24	0.12	0.12
ND10885 + ABT (2Mo)	BI61	HJY	6	5	2016-10-20	97	-	-	4.8	1.76	1.44	0.44	0.95	1469.57	0.95	0.54	-269.73	509.93	-505.25	-619.47	-1024	368	-9326987	0.53	0.53	0.25	0.28	0.22	0.12	0.1
ND10885 + ABT (2Mo)	BI61	HJY	6	6	2016-11-03	111	-	-	3.62	1.4	1.2	0.36	0.7	887.74	0.57	0.41	-204.76	361.41	-492.74	-593.26	-1023.16	349.85	-7080649	0.42	0.33	0.16	0.17	0.17	0.09	0.08
ND10885 + ABT (2Mo)	BI61	LEV	6	1	2016-08-25	41	-	-	3.15	1.7	1.62	0.74	0.54	356.03	0.26	0.15	-46.91	399.25	-298.32	-279.52	-1023.9	284.7	-1.62229e+06	0.16	0.21	0.12	0.09	0.11	0.07	0.04
ND10885 + ABT (2Mo)	BI61	LEV	6	2	2016-09-08	55	-	-	5.11	2.93	2.82	1.07	0.94	1457.55	1.05	0.36	-65.62	317.95	-179.15	-102.18	-1024.8	251.88	-2.26909e+06	0.37	0.92	0.35	0.57	0.31	0.13	0.18
ND10885 + ABT (2Mo)	BI61	LEV	6	3	2016-09-22	69	-	-	6.54	3.36	3.11	1.29	1.24	1768.26	1.18	0.35	-76.59	301.08	-216.64	-135.11	-1023.86	282.91	-2.6486e+06	0.35	1.02	0.32	0.7	0.28	0.11	0.17
ND10885 + ABT (2Mo)	BI61	LEV	6	4	2016-10-06	83	-	-	4.36	2.29	2.14	0.9	0.81	1063.97	0.69	0.3	-87.91	334.23	-289.74	-234.59	-1023.58	317.33	-3.03993e+06	0.3	0.53	0.21	0.32	0.21	0.1	0.11
ND10885 + ABT (2Mo)	BI61	LEV	6	5	2016-10-20	97	-	-	4.8	2.44	2.34	0.73	0.96	945.67	0.61	0.25	-55.11	308.69	-219.25	-173.88	-1003.47	279.22	-1.90554e+06	0.25	0.51	0.23	0.28	0.19	0.1	0.09
ND10885 + ABT (2Mo)	BI61	LEV	6	6	2016-11-03	111	-	-	3.62	1.75	1.65	0.56	0.7	637.64	0.41	0.24	-81.94	361.41	-344.86	-334.91	-1023.16	311.59	-2.83336e+06	0.24	0.3	0.14	0.16	0.15	0.08	0.07
ND10885 + ABT (2Mo)	BI61	JMA	7	1	2016-08-25	41	-	-	2.91	1.37	1.27	0.45	0.54	495.17	0.36	0.26	-147.28	222.89	-569.27	-675.29	-1023.9	319.78	-5092720	0.26	0.16	0.09	0.07	0.09	0.06	0.03
ND10885 + ABT (2Mo)	BI61	JMA	7	2	2016-09-08	55	-	-	3.83	1.88	1.69	0.64	0.69	726.54	0.53	0.28	-139.43	474.46	-504.87	-577.91	-1024.8	318.32	-4.82148e+06	0.28	0.28	0.15	0.13	0.11	0.07	0.04
ND10885 + ABT (2Mo)	BI61	JMA	7	3	2016-09-22	69	-	-	3.37	1.58	1.51	0.44	0.66	664.78	0.44	0.28	-86.35	2164.59	-312.03	-395.18	-1023.86	564.04	-2.98579e+06	0.28	0.25	0.11	0.14	0.13	0.06	0.07
ND10885 + ABT (2Mo)	BI61	JMA	7	4	2016-10-06	83	-	-	2.03	1.16	1.13	0.44	0.32	587.76	0.38	0.33	-224.33	177.24	-674	-774.86	-1023.58	272.8	-7.75707e+06	0.33	0.1	0.07	0.03	0.07	0.05	0.02
ND10885 + ABT (2Mo)	BI61	JMA	7	5	2016-10-20	97	-	-	2.05	1.05	1	0.3	0.38	518.56	0.33	0.32	-217.83	195.75	-696.15	-794.02	-1024	268.94	-7532326	0.31	0.08	0.05	0.03	0.06	0.04	0.02
ND10885 + ABT (2Mo)	BI61	JMA	7	6	2016-11-03	111	-	-	1.59	0.94	0.92	0.27	0.32	284.67	0.18	0.2	-133.88	201.96	-683.51	-787.02	-1023.16	272.42	-4.6294e+06	0.2	0.05	0.03	0.02	0.04	0.02	0.02
ND10885 + ABT (2Mo)	BI61	HJY	7	1	2016-08-25	41	-	-	2.91	1.59	1.53	0.63	0.49	381.87	0.28	0.17	-86.27	222.89	-489.15	-566.61	-1023.9	320.57	-2.98334e+06	0.18	0.15	0.08	0.07	0.08	0.05	0.03
ND10885 + ABT (2Mo)	BI61	HJY	7	2	2016-09-08	55	-	-	3.83	1.84	1.65	0.48	0.71	670.9	0.48	0.26	-123.81	227.33	-484.32	-555.25	-1024.8	305.39	-4.28139e+06	0.26	0.26	0.14	0.12	0.11	0.07	0.04
ND10885 + ABT (2Mo)	BI61	HJY	7	3	2016-09-22	69	-	-	3.37	1.73	1.6	0.68	0.61	518.22	0.35	0.2	-87.84	303.13	-450.79	-503.71	-1023.86	304.8	-3.03739e+06	0.19	0.2	0.11	0.09	0.1	0.06	0.04
ND10885 + ABT (2Mo)	BI61	HJY	7	4	2016-10-06	83	-	-	2.03	1.3	1.29	0.62	0.29	384.92	0.25	0.19	-105	177.24	-569.29	-650.49	-1023.58	296.76	-3.63095e+06	0.18	0.1	0.07	0.03	0.07	0.05	0.02
ND10885 + ABT (2Mo)	BI61	HJY	7	5	2016-10-20	97	-	-	2.05	1.32	1.32	0.6	0.31	312.11	0.2	0.15	-81.45	226.55	-542.25	-640.01	-1024	313.45	-2.81643e+06	0.15	0.09	0.05	0.04	0.05	0.03	0.02
ND10885 + ABT (2Mo)	BI61	HJY	7	6	2016-11-03	111	-	-	1.59	0.95	0.92	0.36	0.31	202.19	0.13	0.14	-88.78	201.96	-631.02	-744.63	-1023.16	274.1	-3.06989e+06	0.14	0.05	0.03	0.02	0.03	0.02	0.01
ND10885 + ABT (2Mo)	BI61	LEV	7	1	2016-08-25	41	-	-	2.91	1.76	1.71	0.85	0.47	294.31	0.21	0.12	-39.9	263.9	-327.57	-312.33	-1023.9	305.48	-1.37973e+06	0.12	0.16	0.08	0.08	0.09	0.05	0.04
ND10885 + ABT (2Mo)	BI61	LEV	7	2	2016-09-08	55	-	-	3.83	2.35	2.25	1.14	0.63	495.64	0.36	0.15	-45.13	701	-288.49	-273.11	-998.03	278.81	-1.56074e+06	0.16	0.28	0.14	0.14	0.11	0.06	0.05
ND10885 + ABT (2Mo)	BI61	LEV	7	3	2016-09-22	69	-	-	3.37	2.15	2.16	1.18	0.51	364.09	0.24	0.11	-31.36	292.89	-273.91	-249.78	-935.8	263.84	-1.08441e+06	0.11	0.2	0.1	0.1	0.09	0.05	0.04
ND10885 + ABT (2Mo)	BI61	LEV	7	4	2016-10-06	83	-	-	2.03	1.51	1.5	1	0.22	173.95	0.11	0.07	-22.18	177.24	-294.05	-279.44	-907.38	237.38	-766884	0.08	0.08	0.05	0.03	0.06	0.04	0.02
ND10885 + ABT (2Mo)	BI61	LEV	7	5	2016-10-20	97	-	-	2.05	1.49	1.46	0.83	0.24	175.43	0.11	0.08	-22.46	195.75	-308.38	-292.97	-970.61	265.57	-776806	0.07	0.09	0.05	0.04	0.05	0.03	0.02
ND10885 + ABT (2Mo)	BI61	LEV	7	6	2016-11-03	111	-	-	1.59	1.26	1.28	0.73	0.19	115.39	0.07	0.06	-19.18	214.07	-330.51	-312.71	-1023.16	258.01	-663337	0.06	0.05	0.03	0.02	0.04	0.02	0.02
ND10885 + ABT (2Mo)	BI61	JMA	8	1	2016-08-25	41	-	-	1.26	0.87	0.87	0.45	0.18	72.72	0.05	0.06	-38.62	167.52	-666.67	-786.03	-1013.65	271.11	-1.33534e+06	0.06	0.01	0.01	0	0.01	0.01	0
ND10885 + ABT (2Mo)	BI61	JMA	8	2	2016-09-08	55	-	-	1.93	1.24	1.23	0.57	0.3	232.57	0.17	0.14	-72.59	243.81	-534.38	-606.74	-1024.8	306.68	-2509996	0.14	0.08	0.05	0.03	0.06	0.04	0.02
ND10885 + ABT (2Mo)	BI61	JMA	8	3	2016-09-22	69	-	-	1.47	1.04	1.03	0.57	0.18	171.68	0.11	0.11	-54.47	217.12	-494.41	-567.2	-1023.86	336.14	-1.8837e+06	0.11	0.05	0.03	0.02	0.05	0.03	0.02
ND10885 + ABT (2Mo)	BI61	JMA	8	4	2016-10-06	83	-	-	1.28	0.73	0.69	0.35	0.17	164.49	0.11	0.15	-112.23	152.78	-722.82	-807.48	-1023.58	217.5	-3.8808e+06	0.16	0.02	0.02	0	0.02	0.02	0
ND10885 + ABT (2Mo)	BI61	JMA	8	5	2016-10-20	97	-	-	1.22	0.77	0.76	0.29	0.19	155.89	0.1	0.13	-90.23	115.66	-712.04	-779.64	-1024	209.1	-3.12016e+06	0.13	0.01	0.01	0	0.02	0.02	0
ND10885 + ABT (2Mo)	BI61	JMA	8	6	2016-11-03	111	-	-	0.97	0.51	0.49	0.29	0.15	100.96	0.07	0.13	-96.4	12.24	-760.72	-801.14	-1023.16	155.42	-3.33349e+06	0.13	0	0	0	0.01	0.01	0
ND10885 + ABT (2Mo)	BI61	HJY	8	1	2016-08-25	41	-	-	1.13	0.83	0.82	0.5	0.13	109.66	0.08	0.1	-54.02	130.61	-625.35	-697.85	-1023.9	233.5	-1.86793e+06	0.09	0.02	0.02	0	0.02	0.02	0
ND10885 + ABT (2Mo)	BI61	HJY	8	2	2016-09-08	55	-	-	1.93	1.22	1.22	0.58	0.31	211.46	0.15	0.13	-67.28	243.81	-527.9	-608.8	-1024.8	298.93	-2.32647e+06	0.13	0.08	0.05	0.03	0.05	0.03	0.02
ND10885 + ABT (2Mo)	BI61	HJY	8	3	2016-09-22	69	-	-	1.33	0.74	0.7	0.34	0.21	138.23	0.09	0.13	-89.23	190.5	-703.46	-786.31	-1023.86	234.05	-3.08536e+06	0.13	0.02	0.01	0.01	0.01	0.01	0
ND10885 + ABT (2Mo)	BI61	HJY	8	4	2016-10-06	83	-	-	1.08	0.72	0.71	0.44	0.14	78.06	0.05	0.07	-50.46	152.78	-646.95	-695.34	-1023.58	228.49	-1.74481e+06	0.08	0.01	0.01	0	0.02	0.02	0
ND10885 + ABT (2Mo)	BI61	HJY	8	5	2016-10-20	97	-	-	1.16	0.72	0.73	0.35	0.14	80.86	0.05	0.07	-50.13	31.47	-694.25	-750.89	-1024	196.66	-1.73353e+06	0.07	0.01	0.01	0	0.01	0.01	0
ND10885 + ABT (2Mo)	BI61	HJY	8	6	2016-11-03	111	-	-	0.88	0.63	0.63	0.37	0.08	49.59	0.03	0.05	-39.48	274.62	-754.16	-778.94	-1023.16	150.02	-1.36503e+06	0.05	0	0	0	0	0	0
ND10885 + ABT (2Mo)	BI61	LEV	8	1	2016-08-25	41	-	-	1.26	0.99	1.02	0.62	0.15	41.54	0.03	0.03	-12.98	177.78	-434.12	-449.72	-972.64	287.02	-448881	0.03	0.02	0.01	0.01	0.02	0.01	0.01
ND10885 + ABT (2Mo)	BI61	LEV	8	2	2016-09-08	55	-	-	1.93	1.32	1.3	0.76	0.26	198.62	0.14	0.11	-49.75	404.45	-456.58	-487.29	-1024.8	310.3	-1.7204e+06	0.11	0.08	0.05	0.03	0.05	0.03	0.02
ND10885 + ABT (2Mo)	BI61	LEV	8	3	2016-09-22	69	-	-	1.46	1.09	1.1	0.69	0.16	168.36	0.11	0.1	-58.72	217.12	-566.53	-626.58	-1023.86	252.31	-2030448	0.1	0.04	0.03	0.01	0.03	0.03	0
ND10885 + ABT (2Mo)	BI61	LEV	8	4	2016-10-06	83	-	-	1.08	0.75	0.75	0.45	0.13	47.23	0.03	0.04	-25.15	152.78	-547.37	-570.98	-1023.58	231.61	-869766	0.05	0.01	0.01	0	0.02	0.02	0
ND10885 + ABT (2Mo)	BI61	LEV	8	5	2016-10-20	97	-	-	1	0.76	0.77	0.51	0.09	34.59	0.02	0.03	-16.07	2.72	-537.92	-549.66	-980.88	166.52	-555673	0.03	0.01	0.01	0	0.01	0.01	0
ND10885 + ABT (2Mo)	BI61	LEV	8	6	2016-11-03	111	-	-	0.87	0.66	0.66	0.55	0.07	19.72	0.01	0.02	-11.6	-445.92	-724.15	-732.52	-940.41	95.62	-401180	0.02	0	0	0	0	0	0
ND10885 + ABT (2Mo)	BI61	JMA	9	1	2016-08-25	41	-	-	2.13	1.5	1.5	0.92	0.25	226.32	0.16	0.11	-51.84	200.33	-489.22	-603.52	-984.94	323.53	-1.79251e+06	0.11	0.06	0.03	0.03	0.04	0.02	0.02
ND10885 + ABT (2Mo)	BI61	JMA	9	2	2016-09-08	55	-	-	3.1	2.16	2.16	1.36	0.34	232.86	0.17	0.08	-32.07	231.45	-415.49	-472.88	-1018.62	342.44	-1.10895e+06	0.08	0.1	0.05	0.05	0.04	0.02	0.02
ND10885 + ABT (2Mo)	BI61	JMA	9	3	2016-09-22	69	-	-	2.2	1.62	1.66	0.77	0.3	213.58	0.14	0.09	-38.59	245.79	-407.88	-454.56	-1023.86	330.39	-1334567	0.09	0.08	0.04	0.04	0.05	0.03	0.02
ND10885 + ABT (2Mo)	BI61	JMA	9	4	2016-10-06	83	-	-	2.04	1.21	1.25	0.53	0.29	182	0.12	0.1	-57.53	224.13	-580.04	-695.34	-1023.58	307.54	-1.98952e+06	0.1	0.05	0.03	0.02	0.03	0.02	0.01
ND10885 + ABT (2Mo)	BI61	JMA	9	5	2016-10-20	97	-	-	1.52	1.03	1.04	0.45	0.23	161.15	0.1	0.1	-61.94	105.39	-620.85	-718.04	-1024	265.92	-2.14192e+06	0.1	0.03	0.02	0.01	0.03	0.02	0.01
ND10885 + ABT (2Mo)	BI61	JMA	9	6	2016-11-03	111	-	-	1.4	1.06	1.09	0.51	0.19	165	0.11	0.1	-60.8	185.81	-611.88	-712.34	-1021.14	281.52	-2.10243e+06	0.1	0.03	0.02	0.01	0.03	0.02	0.01
ND10885 + ABT (2Mo)	BI61	HJY	9	1	2016-08-25	41	-	-	2.13	1.57	1.56	1.18	0.2	176.31	0.13	0.08	-26.29	231.09	-306.23	-259.01	-986.99	324.28	-909187	0.09	0.08	0.04	0.04	0.05	0.02	0.03
ND10885 + ABT (2Mo)	BI61	HJY	9	2	2016-09-08	55	-	-	3.42	2.16	2.1	1.34	0.42	246.63	0.18	0.08	-29.23	231.45	-350.72	-355.49	-1024.8	333.88	-1.01077e+06	0.08	0.11	0.05	0.06	0.05	0.02	0.03
ND10885 + ABT (2Mo)	BI61	HJY	9	3	2016-09-22	69	-	-	2.24	1.52	1.52	0.69	0.32	320.67	0.21	0.14	-62.6	284.7	-428.45	-518.05	-1023.86	348.86	-2.16455e+06	0.15	0.11	0.05	0.06	0.07	0.03	0.04
ND10885 + ABT (2Mo)	BI61	HJY	9	4	2016-10-06	83	-	-	2.04	1.32	1.31	0.55	0.3	226	0.15	0.11	-50.06	224.13	-471.81	-585.25	-1015.43	333.25	-1.73107e+06	0.11	0.08	0.04	0.04	0.05	0.03	0.02
ND10885 + ABT (2Mo)	BI61	HJY	9	5	2016-10-20	97	-	-	1.52	1.11	1.12	0.74	0.16	75.99	0.05	0.04	-16.41	117.71	-412.48	-395.65	-1013.74	305.78	-567573	0.04	0.03	0.02	0.01	0.03	0.02	0.01
ND10885 + ABT (2Mo)	BI61	HJY	9	6	2016-11-03	111	-	-	1.5	1.16	1.19	0.72	0.16	101.95	0.07	0.06	-22.43	210.04	-434.81	-484.27	-986.83	319.14	-775698	0.05	0.03	0.02	0.01	0.03	0.02	0.01
ND10885 + ABT (2Mo)	BI61	LEV	9	1	2016-08-25	41	-	-	2.13	1.58	1.57	1.01	0.22	185.67	0.13	0.09	-34.77	204.43	-398.75	-466.13	-984.94	330.01	-1.20224e+06	0.09	0.07	0.03	0.04	0.04	0.02	0.02
ND10885 + ABT (2Mo)	BI61	LEV	9	2	2016-09-08	55	-	-	3.19	2.1	2.07	1.36	0.37	159.16	0.12	0.05	-8.86	231.45	-177.09	-131.01	-643.81	235.23	-306542	0.05	0.1	0.05	0.05	0.05	0.02	0.03
ND10885 + ABT (2Mo)	BI61	LEV	9	3	2016-09-22	69	-	-	2.2	1.66	1.65	1.11	0.23	98.15	0.07	0.04	-8.13	245.79	-197.51	-174.01	-831.36	266.1	-281054	0.04	0.06	0.03	0.03	0.04	0.02	0.02
ND10885 + ABT (2Mo)	BI61	LEV	9	4	2016-10-06	83	-	-	2.04	1.33	1.32	0.8	0.25	91.11	0.06	0.04	-12.54	224.13	-299.73	-289.63	-995.04	293.38	-433704	0.04	0.05	0.03	0.02	0.03	0.02	0.01
ND10885 + ABT (2Mo)	BI61	LEV	9	5	2016-10-20	97	-	-	1.38	1.09	1.11	0.82	0.13	46.94	0.03	0.03	-7.75	105.39	-292.49	-288.87	-894.63	226.23	-267923	0.03	0.03	0.02	0.01	0.02	0.01	0.01
ND10885 + ABT (2Mo)	BI61	LEV	9	6	2016-11-03	111	-	-	1.38	1.16	1.17	0.87	0.11	46.87	0.03	0.03	-8	167.65	-316.2	-312.71	-918.21	266.9	-276671	0.03	0.02	0.01	0.01	0.02	0.01	0.01
ND10885 + ABT (2Mo)	BI61	JMA	10	1	2016-08-25	41	-	-	2.94	1.73	1.74	0.75	0.49	841.17	0.61	0.35	-185.05	190.08	-519.3	-601.47	-1023.9	278.77	-6.39882e+06	0.36	0.28	0.2	0.08	0.14	0.1	0.04
ND10885 + ABT (2Mo)	BI61	JMA	10	2	2016-09-08	55	-	-	4.75	2.98	2.97	1.16	0.81	1535.5	1.11	0.37	-153.57	295.29	-417.85	-444.04	-1024.8	325.18	-5310426	0.37	0.66	0.33	0.33	0.2	0.11	0.09
ND10885 + ABT (2Mo)	BI61	JMA	10	3	2016-09-22	69	-	-	4.75	2.34	2.29	0.87	0.9	1512.26	1.01	0.43	-164.53	272.41	-389.2	-425.89	-1023.86	310.87	-5689314	0.42	0.68	0.32	0.36	0.25	0.14	0.11
ND10885 + ABT (2Mo)	BI61	JMA	10	4	2016-10-06	83	-	-	2.83	1.4	1.3	0.54	0.46	888.8	0.57	0.41	-213.6	297.53	-527.01	-583.21	-1023.58	303.56	-7.38607e+06	0.41	0.28	0.19	0.09	0.17	0.12	0.05
ND10885 + ABT (2Mo)	BI61	JMA	10	5	2016-10-20	97	-	-	2.67	1.53	1.5	0.34	0.51	1019.56	0.66	0.43	-236.37	396.98	-548.71	-640.01	-1024	302.4	-8173540	0.43	0.28	0.2	0.08	0.16	0.12	0.04
ND10885 + ABT (2Mo)	BI61	JMA	10	6	2016-11-03	111	-	-	1.99	1.03	0.96	0.33	0.41	730.56	0.47	0.46	-284.6	294.8	-630.45	-720.41	-1023.16	262.98	-9841373	0.45	0.15	0.1	0.05	0.11	0.08	0.03
ND10885 + ABT (2Mo)	BI61	HJY	10	1	2016-08-25	41	-	-	2.94	1.68	1.64	0.7	0.41	1477.22	1.07	0.64	-303.22	378.74	-470.5	-523.55	-1023.9	283.09	-10485092	0.64	0.52	0.38	0.14	0.29	0.22	0.07
ND10885 + ABT (2Mo)	BI61	HJY	10	2	2016-09-08	55	-	-	4.82	2.68	2.54	1.16	0.95	2538.96	1.83	0.69	-282.26	338.54	-418.76	-444.04	-1024.8	308.99	-9760499	0.67	1.11	0.62	0.49	0.38	0.23	0.15
ND10885 + ABT (2Mo)	BI61	HJY	10	3	2016-09-22	69	-	-	4.75	2.17	2	0.72	0.8	2442.96	1.63	0.75	-317.89	272.41	-421.29	-450.47	-1023.86	300.02	-10992376	0.75	1.02	0.58	0.44	0.41	0.26	0.15
ND10885 + ABT (2Mo)	BI61	HJY	10	4	2016-10-06	83	-	-	2.83	1.31	1.2	0.51	0.41	1219.1	0.79	0.6	-346.78	297.53	-566.74	-646.41	-1023.58	293.62	-11991615	0.61	0.33	0.23	0.1	0.22	0.16	0.06
ND10885 + ABT (2Mo)	BI61	HJY	10	5	2016-10-20	97	-	-	2.82	1.66	1.67	0.47	0.48	1577.13	1.02	0.61	-376.75	370.29	-616.12	-699.56	-1024	266.32	-13027797	0.61	0.31	0.24	0.07	0.17	0.13	0.04
ND10885 + ABT (2Mo)	BI61	HJY	10	6	2016-11-03	111	-	-	2.08	1.11	1.04	0.31	0.42	949.26	0.61	0.55	-361.41	294.8	-650.57	-732.52	-1023.16	250.26	-12497418	0.56	0.17	0.12	0.05	0.12	0.09	0.03
ND10885 + ABT (2Mo)	BI61	LEV	10	1	2016-08-25	41	-	-	2.94	1.89	1.86	1.05	0.37	867.54	0.63	0.33	-135.42	276.21	-403.58	-423.06	-1023.9	267.49	-4.68276e+06	0.34	0.38	0.27	0.11	0.19	0.14	0.05
ND10885 + ABT (2Mo)	BI61	LEV	10	2	2016-09-08	55	-	-	4.82	3.18	3.24	1.25	0.84	1699.49	1.23	0.39	-100.32	338.54	-261.69	-244.28	-954.78	263.19	-3.46919e+06	0.38	0.97	0.5	0.47	0.3	0.17	0.13
ND10885 + ABT (2Mo)	BI61	LEV	10	3	2016-09-22	69	-	-	4.75	2.57	2.45	1.24	0.73	1602.68	1.07	0.42	-128.37	272.41	-316.5	-323.5	-987	262.44	-4438967	0.41	0.8	0.46	0.34	0.29	0.19	0.1
ND10885 + ABT (2Mo)	BI61	LEV	10	4	2016-10-06	83	-	-	2.83	1.51	1.42	0.57	0.47	717.72	0.46	0.31	-128.81	297.53	-422.91	-434.38	-1023.58	292.87	-4454131	0.3	0.28	0.19	0.09	0.17	0.12	0.05
ND10885 + ABT (2Mo)	BI61	LEV	10	5	2016-10-20	97	-	-	2.67	1.67	1.71	0.51	0.47	712.68	0.46	0.28	-122.36	197.8	-444.08	-481.89	-1024	273.75	-4.23121e+06	0.28	0.26	0.19	0.07	0.15	0.11	0.04
ND10885 + ABT (2Mo)	BI61	LEV	10	6	2016-11-03	111	-	-	2	1.16	1.12	0.45	0.38	482.54	0.31	0.27	-138.21	294.8	-525.99	-607.38	-988.85	280.94	-4779129	0.26	0.14	0.09	0.05	0.1	0.07	0.03
ND10885 + ABT (2Mo)	BI61	JMA	11	1	2016-08-25	41	-	-	2.02	1.35	1.36	0.84	0.2	199.87	0.15	0.11	-59.62	214.69	-545.22	-603.52	-1023.9	283.45	-2.06147e+06	0.11	0.06	0.04	0.02	0.04	0.03	0.01
ND10885 + ABT (2Mo)	BI61	JMA	11	2	2016-09-08	55	-	-	3.17	2.14	2.17	0.91	0.51	324.4	0.23	0.11	-56.93	188.2	-517.64	-534.66	-1024.8	292.27	-1.9686e+06	0.11	0.11	0.08	0.03	0.05	0.04	0.01
ND10885 + ABT (2Mo)	BI61	JMA	11	3	2016-09-22	69	-	-	2.33	1.48	1.49	0.65	0.41	226.67	0.15	0.1	-60	229.41	-577.17	-649.11	-1023.86	306.88	-2.07493e+06	0.1	0.07	0.05	0.02	0.04	0.03	0.01
ND10885 + ABT (2Mo)	BI61	JMA	11	4	2016-10-06	83	-	-	1.91	1.06	1.03	0.64	0.19	182.35	0.12	0.11	-61.82	132.39	-593.64	-632.14	-1023.58	259.47	-2137700	0.1	0.04	0.04	0	0.04	0.04	0
ND10885 + ABT (2Mo)	BI61	JMA	11	5	2016-10-20	97	-	-	2.48	1.37	1.32	0.77	0.31	173.36	0.11	0.08	-52.37	-30.13	-616.15	-637.95	-1024	201.49	-1.81086e+06	0.08	0.03	0.03	0	0.02	0.02	0
ND10885 + ABT (2Mo)	BI61	JMA	11	6	2016-11-03	111	-	-	1.75	1	0.99	0.5	0.24	128.88	0.08	0.08	-60.39	90.96	-715.15	-764.81	-1019.12	186.89	-2.08825e+06	0.08	0.01	0.01	0	0.01	0.01	0
ND10885 + ABT (2Mo)	BI61	HJY	11	1	2016-08-25	41	-	-	2.04	1.25	1.22	0.55	0.29	315.13	0.23	0.18	-99.48	214.69	-565.95	-624.03	-1023.9	266.13	-3439863	0.18	0.09	0.07	0.02	0.06	0.05	0.01
ND10885 + ABT (2Mo)	BI61	HJY	11	2	2016-09-08	55	-	-	3.67	1.82	1.76	0.8	0.62	534.22	0.39	0.21	-118.3	406.5	-574.46	-629.39	-1024.8	286.05	-4.09071e+06	0.21	0.15	0.11	0.04	0.08	0.06	0.02
ND10885 + ABT (2Mo)	BI61	HJY	11	3	2016-09-22	69	-	-	3.6	1.39	1.33	0.52	0.44	695.38	0.46	0.34	-189.32	229.41	-580.95	-634.77	-1023.86	277.71	-6546761	0.33	0.17	0.13	0.04	0.11	0.09	0.02
ND10885 + ABT (2Mo)	BI61	HJY	11	4	2016-10-06	83	-	-	1.76	0.89	0.88	0.38	0.21	362.86	0.23	0.26	-168.56	150.74	-632.18	-691.27	-1023.58	262.41	-5828733	0.27	0.07	0.06	0.01	0.07	0.06	0.01
ND10885 + ABT (2Mo)	BI61	HJY	11	5	2016-10-20	97	-	-	3.07	1.2	1.05	0.41	0.52	491.57	0.32	0.26	-156.36	351.81	-604.79	-646.17	-1017.84	214.84	-5.40685e+06	0.26	0.08	0.07	0.01	0.08	0.07	0.01
ND10885 + ABT (2Mo)	BI61	HJY	11	6	2016-11-03	111	-	-	1.53	0.76	0.75	0.31	0.27	104.93	0.07	0.09	-61.62	90.96	-698.66	-748.67	-1023.16	203	-2.13091e+06	0.09	0.01	0.01	0	0.01	0.01	0
ND10885 + ABT (2Mo)	BI61	LEV	11	1	2016-08-25	41	-	-	2.12	1.23	1.19	0.75	0.25	260.17	0.19	0.15	-71.07	214.69	-459.36	-480.48	-1023.9	256	-2.45757e+06	0.15	0.1	0.08	0.02	0.08	0.06	0.02
ND10885 + ABT (2Mo)	BI61	LEV	11	2	2016-09-08	55	-	-	3.6	2.01	1.97	0.9	0.63	410.3	0.3	0.15	-59.39	406.5	-416.14	-429.62	-1024.8	254.46	-2.05367e+06	0.14	0.17	0.12	0.05	0.08	0.06	0.02
ND10885 + ABT (2Mo)	BI61	LEV	11	3	2016-09-22	69	-	-	2.52	1.51	1.48	0.6	0.43	332.29	0.22	0.15	-67.75	229.41	-455.72	-460.71	-1023.86	272.61	-2342870	0.15	0.12	0.09	0.03	0.08	0.06	0.02
ND10885 + ABT (2Mo)	BI61	LEV	11	4	2016-10-06	83	-	-	1.91	1.01	1	0.58	0.2	209.62	0.14	0.13	-82.31	132.39	-592.95	-632.14	-1023.58	247.66	-2846156	0.14	0.04	0.04	0	0.04	0.04	0
ND10885 + ABT (2Mo)	BI61	LEV	11	5	2016-10-20	97	-	-	2.12	1.07	0.99	0.45	0.35	325.35	0.21	0.2	-121.76	351.81	-611.88	-664.65	-1024	235.31	-4.21034e+06	0.2	0.06	0.05	0.01	0.06	0.05	0.01
ND10885 + ABT (2Mo)	BI61	LEV	11	6	2016-11-03	111	-	-	1.43	0.87	0.83	0.4	0.25	106.13	0.07	0.08	-46.58	90.96	-605.57	-649.77	-1023.16	215.13	-1.61083e+06	0.08	0.02	0.02	0	0.02	0.02	0
ND10885 + ABT (2Mo)	BI61	JMA	12	1	2016-08-25	41	-	-	2.73	1.24	1.17	0.36	0.46	1088.91	0.79	0.64	-243.21	274.16	-382.49	-423.06	-1023.9	364.17	-8410238	0.64	0.51	0.21	0.3	0.36	0.16	0.2
ND10885 + ABT (2Mo)	BI61	JMA	12	2	2016-09-08	55	-	-	4.51	2.17	2.01	0.5	0.85	2212.56	1.6	0.74	-318.92	355.02	-426.76	-476.99	-1024.8	361.25	-11028276	0.75	0.95	0.42	0.53	0.38	0.17	0.21
ND10885 + ABT (2Mo)	BI61	JMA	12	3	2016-09-22	69	-	-	4.49	1.74	1.44	0.42	0.82	2171.43	1.45	0.84	-160.58	348.18	-193.68	18.48	-1023.86	373.21	-5552715	0.83	1.16	0.23	0.93	0.62	0.12	0.5
ND10885 + ABT (2Mo)	BI61	JMA	12	4	2016-10-06	83	-	-	2.75	1.17	1.08	0.34	0.43	1672.25	1.08	0.92	-421.22	405.58	-459.22	-548.55	-1023.58	379.66	-14565624	0.92	0.56	0.24	0.32	0.43	0.18	0.25
ND10885 + ABT (2Mo)	BI61	JMA	12	5	2016-10-20	97	-	-	2.35	1	0.91	0.33	0.37	1422.64	0.92	0.92	-495.94	425.73	-541.26	-697.5	-1024	375.04	-17149214	0.92	0.36	0.17	0.19	0.34	0.15	0.19
ND10885 + ABT (2Mo)	BI61	JMA	12	6	2016-11-03	111	-	-	1.76	0.98	0.95	0.34	0.27	659.64	0.43	0.43	-226.59	331.13	-514.38	-613.44	-1023.16	336.84	-7835534	0.44	0.2	0.11	0.09	0.18	0.1	0.08
ND10885 + ABT (2Mo)	BI61	HJY	12	1	2016-08-25	41	-	-	2.73	1.08	0.97	0.33	0.47	1283.83	0.93	0.86	-415.73	327.47	-486.59	-599.42	-1023.9	343.46	-14375695	0.85	0.49	0.23	0.26	0.36	0.19	0.17
ND10885 + ABT (2Mo)	BI61	HJY	12	2	2016-09-08	55	-	-	4.51	2.17	1.99	0.53	0.9	1964.25	1.42	0.66	-263.99	346.78	-395.24	-409.03	-1024.8	345.38	-9128819	0.67	0.9	0.43	0.47	0.37	0.19	0.18
ND10885 + ABT (2Mo)	BI61	HJY	12	3	2016-09-22	69	-	-	4.49	1.84	1.66	0.5	0.89	2149.5	1.44	0.78	-323.99	325.65	-419.94	-475.04	-1023.86	346.57	-11203512	0.77	0.9	0.36	0.54	0.4	0.19	0.21
ND10885 + ABT (2Mo)	BI61	HJY	12	4	2016-10-06	83	-	-	2.75	1.24	1.18	0.34	0.49	1215.19	0.78	0.63	-331.52	405.58	-519.09	-623.99	-1023.58	346.02	-11463666	0.64	0.39	0.21	0.18	0.25	0.14	0.11
ND10885 + ABT (2Mo)	BI61	HJY	12	5	2016-10-20	97	-	-	2.35	1.09	1.01	0.38	0.43	922.59	0.6	0.55	-344.3	425.73	-621.12	-744.73	-1024	320.41	-11905724	0.55	0.19	0.12	0.07	0.15	0.1	0.05
ND10885 + ABT (2Mo)	BI61	HJY	12	6	2016-11-03	111	-	-	1.76	1.02	1.03	0.33	0.3	493.12	0.32	0.31	-151.18	331.13	-494.59	-577.11	-1023.16	323.36	-5227773	0.31	0.16	0.09	0.07	0.14	0.08	0.06
ND10885 + ABT (2Mo)	BI61	LEV	12	1	2016-08-25	41	-	-	2.73	1.58	1.51	0.57	0.44	553.7	0.4	0.26	-68.32	274.16	-272.83	-242.61	-970.59	287.68	-2.36245e+06	0.25	0.31	0.15	0.16	0.19	0.1	0.09
ND10885 + ABT (2Mo)	BI61	LEV	12	2	2016-09-08	55	-	-	4.51	2.43	2.31	0.8	0.88	1618.03	1.17	0.48	-122.8	346.78	-252.06	-196.91	-1024.8	294.26	-4246245	0.49	0.91	0.42	0.49	0.37	0.18	0.19
ND10885 + ABT (2Mo)	BI61	LEV	12	3	2016-09-22	69	-	-	4.49	2.19	2.06	0.71	0.87	1595.97	1.07	0.49	-119.89	350.23	-246.2	-182.2	-1023.86	301.73	-4.14568e+06	0.49	0.85	0.32	0.53	0.36	0.16	0.2
ND10885 + ABT (2Mo)	BI61	LEV	12	4	2016-10-06	83	-	-	2.75	1.61	1.57	0.52	0.44	686.85	0.44	0.28	-90.94	405.58	-324.53	-299.83	-1023.58	314.64	-3.14467e+06	0.28	0.31	0.16	0.15	0.19	0.1	0.09
ND10885 + ABT (2Mo)	BI61	LEV	12	5	2016-10-20	97	-	-	2.35	1.36	1.29	0.48	0.4	544.49	0.35	0.26	-103.15	425.73	-396.66	-407.97	-1024	330.98	-3566733	0.26	0.19	0.11	0.08	0.15	0.09	0.06
ND10885 + ABT (2Mo)	BI61	LEV	12	6	2016-11-03	111	-	-	1.76	1.12	1.14	0.41	0.28	370.68	0.24	0.21	-89.36	331.13	-416.88	-451.97	-1023.16	315.34	-3.08991e+06	0.21	0.14	0.08	0.06	0.12	0.07	0.05
ND10885 + ABT (2Mo)	BI73	JMA	1	1	2016-12-22	37	-	-	1.84	0.75	0.72	0.27	0.27	224.09	0.16	0.21	-67.65	233.85	-315.09	-245.54	-1023.79	338.49	-2.33921e+06	0.21	0.12	0.04	0.08	0.14	0.05	0.09
ND10885 + ABT (2Mo)	BI73	JMA	1	2	2017-01-05	51	-	-	2.35	1.17	1.08	0.46	0.37	333.81	0.23	0.2	-82.14	277.98	-400.6	-418.18	-1024.51	328.62	-2840265	0.21	0.14	0.07	0.07	0.11	0.06	0.05
ND10885 + ABT (2Mo)	BI73	JMA	1	3	2017-01-19	65	-	-	1.91	0.93	0.89	0.26	0.33	395.75	0.31	0.33	-134.68	210.48	-404.94	-422.82	-1023.22	351.99	-4657231	0.33	0.2	0.09	0.11	0.19	0.09	0.1
ND10885 + ABT (2Mo)	BI73	JMA	1	4	2017-02-02	79	-	-	1.73	0.91	0.87	0.37	0.26	254.66	0.18	0.2	-92.72	351.18	-477.7	-579.52	-1024.73	359.77	-3206330	0.19	0.09	0.04	0.05	0.09	0.04	0.05
ND10885 + ABT (2Mo)	BI73	JMA	1	5	2017-02-16	93	-	-	2.23	1.03	0.92	0.32	0.4	846.06	0.64	0.62	-315.26	406.8	-505.26	-560.29	-1023.26	299.57	-10901527	0.62	0.29	0.21	0.08	0.27	0.19	0.08
ND10885 + ABT (2Mo)	BI73	JMA	1	6	2017-03-01	106	-	-	2.64	1.18	1.1	0.31	0.52	1041.08	0.73	0.62	-352.68	354.02	-573.82	-640.68	-1024.99	271.89	-12195404	0.61	0.33	0.24	0.09	0.22	0.17	0.05
ND10885 + ABT (2Mo)	BI73	HJY	1	1	2016-12-22	37	-	-	2.44	0.99	0.88	0.38	0.42	239.8	0.17	0.17	-21.37	233.85	-131.19	-4.84	-969.63	256.95	-738859	0.16	0.15	0.03	0.12	0.15	0.04	0.11
ND10885 + ABT (2Mo)	BI73	HJY	1	2	2017-01-05	51	-	-	2.35	1.12	1.03	0.39	0.4	321.35	0.22	0.2	-92.02	277.98	-448.16	-516.18	-1024.51	332.05	-3181965	0.21	0.13	0.07	0.06	0.09	0.05	0.04
ND10885 + ABT (2Mo)	BI73	HJY	1	3	2017-01-19	65	-	-	1.91	0.89	0.84	0.34	0.32	385.7	0.3	0.33	-145.01	183.75	-450.44	-503.01	-1023.22	343.53	-5.01431e+06	0.32	0.18	0.09	0.09	0.17	0.08	0.09
ND10885 + ABT (2Mo)	BI73	HJY	1	4	2017-02-02	79	-	-	2.02	0.84	0.81	0.35	0.28	404.14	0.28	0.34	-166.71	351.18	-505.78	-652.04	-1024.73	362.15	-5764895	0.33	0.13	0.05	0.08	0.13	0.05	0.08
ND10885 + ABT (2Mo)	BI73	HJY	1	5	2017-02-16	93	-	-	2.23	1.06	0.96	0.44	0.38	915.13	0.69	0.65	-351.98	406.8	-555.64	-611.73	-1023.26	272.64	-12171308	0.63	0.27	0.22	0.05	0.24	0.19	0.05
ND10885 + ABT (2Mo)	BI73	HJY	1	6	2017-03-01	106	-	-	2.64	1.27	1.2	0.46	0.51	1153.46	0.81	0.64	-394.64	265.64	-606.38	-683.83	-1024.99	262.36	-13646557	0.65	0.31	0.22	0.09	0.18	0.14	0.04
ND10885 + ABT (2Mo)	BI73	LEV	1	1	2016-12-22	37	-	-	2.01	0.87	0.84	0.4	0.28	177.83	0.13	0.15	-19.74	233.85	-141.44	-20.89	-969.63	252.98	-682577	0.14	160.23	38.48	121.75	0.12	0.03	0.09
ND10885 + ABT (2Mo)	BI73	LEV	1	2	2017-01-05	51	-	-	2.35	1.26	1.17	0.51	0.4	224.34	0.16	0.12	-31.59	277.98	-249.92	-209.95	-1000.02	274.57	-1.09239e+06	0.13	178.43	90.55	87.88	0.12	0.06	0.06
ND10885 + ABT (2Mo)	BI73	LEV	1	3	2017-01-19	65	-	-	1.91	1.04	1.01	0.38	0.33	254.3	0.2	0.19	-65.68	183.75	-335.55	-326.18	-963.59	289.98	-2271317	0.2	190.34	107.9	82.44	0.14	0.08	0.06
ND10885 + ABT (2Mo)	BI73	LEV	1	4	2017-02-02	79	-	-	1.73	1.01	0.97	0.47	0.24	201.2	0.14	0.14	-43.52	445.86	-318.49	-265.26	-1024.73	348.04	-1.50487e+06	0.14	128.44	54.2	74.24	0.09	0.04	0.05
ND10885 + ABT (2Mo)	BI73	LEV	1	5	2017-02-16	93	-	-	2	0.94	0.87	0.51	0.26	191.24	0.14	0.15	-72.44	211.32	-467.1	-492.39	-1010.91	263.23	-2.50507e+06	0.16	98.04	75.24	22.8	0.08	0.06	0.02
ND10885 + ABT (2Mo)	BI73	LEV	1	6	2017-03-01	106	-	-	2.64	1.61	1.54	0.52	0.42	690.56	0.49	0.3	-136.1	265.64	-449.96	-492.7	-1024.99	272.88	-4.70618e+06	0.3	391.92	266	125.92	0.28	0.19	0.09
ND10885 + ABT (2Mo)	BI73	JMA	2	1	2016-12-22	37	-	-	4.45	2.21	2.09	0.62	0.75	968.09	0.69	0.31	-126.24	681.14	-407.09	-492.25	-989.69	336.48	-4.36527e+06	0.31	0.35	0.16	0.19	0.16	0.07	0.09
ND10885 + ABT (2Mo)	BI73	JMA	2	2	2017-01-05	51	-	-	5.55	2.68	2.55	0.57	1.02	3370.32	2.33	0.87	-94.48	271.85	-107.14	28.91	-975.52	272.74	-3.26713e+06	0.88	2.14	0.26	1.88	0.75	0.12	0.63
ND10885 + ABT (2Mo)	BI73	JMA	2	3	2017-01-19	65	-	-	5.29	2.85	2.67	0.33	1.03	7351.78	5.68	2	-48.9	292.72	-24.35	48.04	-1023.22	227.89	-1.69099e+06	2.01	5.44	0.28	5.16	1.85	0.12	1.73
ND10885 + ABT (2Mo)	BI73	JMA	2	4	2017-02-02	79	-	-	5.92	2.88	2.82	0.59	1.07	9267.52	6.53	2.26	66.96	357.23	29.67	55.05	-1024.73	132.7	2.31554e+06	2.26	6.45	0.15	6.3	2.22	0.06	2.16
ND10885 + ABT (2Mo)	BI73	JMA	2	5	2017-02-16	93	-	-	5.71	2.97	2.82	0.66	1.05	8747.07	6.62	2.23	65.61	431.49	29.43	54.95	-1023.26	122.13	2268617	2.23	6.55	0.25	6.3	2.19	0.1	2.09
ND10885 + ABT (2Mo)	BI73	JMA	2	6	2017-03-01	106	-	-	4.61	2.41	2.36	0.61	0.8	7626.76	5.38	2.23	-124.63	255.37	-55.95	45.75	-1024.99	267.62	-4.30968e+06	2.23	4.89	0.38	4.51	2.01	0.13	1.88
ND10885 + ABT (2Mo)	BI73	HJY	2	1	2016-12-22	37	-	-	4.45	2.82	2.8	1.15	0.73	440.36	0.32	0.11	-55.34	211.78	-496	-596.55	-989.69	288.91	-1.91358e+06	0.11	0.11	0.07	0.04	0.04	0.02	0.02
ND10885 + ABT (2Mo)	BI73	HJY	2	2	2017-01-05	51	-	-	5.55	2.86	2.75	0.75	1	2948.68	2.04	0.71	-74.42	271.85	-101.95	28.91	-973.48	261.02	-2.57351e+06	0.73	1.87	0.25	1.62	0.62	0.11	0.51
ND10885 + ABT (2Mo)	BI73	HJY	2	3	2017-01-19	65	-	-	5.29	3.26	3.28	0.59	1.02	5348.94	4.13	1.27	-76.63	280.39	-60.36	48.04	-1023.22	271.03	-2649948	1.27	3.91	0.23	3.68	1.13	0.09	1.04
ND10885 + ABT (2Mo)	BI73	HJY	2	4	2017-02-02	79	-	-	5.92	3.79	3.82	1.52	0.75	5573.64	3.93	1.04	46.07	274.63	43.51	55.05	-698.38	75.1	1.59314e+06	1.06	3.92	0.11	3.81	1.03	0.03	1
ND10885 + ABT (2Mo)	BI73	HJY	2	5	2017-02-16	93	-	-	5.45	3.43	3.31	1.5	0.78	3696.25	2.8	0.82	27.05	305.98	33.37	48.77	-801.04	85.92	935249	0.81	2.78	0.12	2.66	0.81	0.03	0.78
ND10885 + ABT (2Mo)	BI73	HJY	2	6	2017-03-01	106	-	-	4.61	3.39	3.48	1.18	0.62	2337.79	1.65	0.49	-93.39	208.1	-186.04	10.81	-1024.99	340.67	-3229520	0.5	1.36	0.27	1.09	0.39	0.08	0.31
ND10885 + ABT (2Mo)	BI73	LEV	2	1	2016-12-22	37	-	-	4.45	2.8	2.77	1.15	0.73	463.66	0.33	0.12	-55.35	229.84	-473.68	-572.48	-989.69	294.8	-1.91412e+06	0.12	186.79	116.5	70.29	0.13	0.08	0.05
ND10885 + ABT (2Mo)	BI73	LEV	2	2	2017-01-05	51	-	-	5.55	2.83	2.75	0.75	1.02	2936.3	2.03	0.72	-85.13	271.85	-115.98	24.83	-973.48	267.46	-2.94368e+06	0.73	2668.45	374.11	2294.34	1.85	0.26	1.59
ND10885 + ABT (2Mo)	BI73	LEV	2	3	2017-01-19	65	-	-	5.29	3.21	3.15	0.85	0.95	5851.71	4.52	1.41	-27.17	303	-19.26	50.1	-1023.22	207.32	-939589	1.41	5623.44	346.55	5276.89	4.35	0.27	4.08
ND10885 + ABT (2Mo)	BI73	LEV	2	4	2017-02-02	79	-	-	5.92	3.82	3.86	1.29	0.74	5181.09	3.65	0.96	42.87	274.63	45.07	53.04	-627.87	67.52	1.4825e+06	0.95	5171.38	136.41	5034.97	3.65	0.1	3.55
ND10885 + ABT (2Mo)	BI73	LEV	2	5	2017-02-16	93	-	-	5.63	3.41	3.37	0.89	1	5339.83	4.04	1.19	7.43	305.98	6.21	44.66	-943.01	133.33	257021	1.2	5273.12	373.15	4899.97	3.99	0.28	3.71
ND10885 + ABT (2Mo)	BI73	LEV	2	6	2017-03-01	106	-	-	4.59	2.66	2.62	0.78	0.72	3809.99	2.69	1.01	-149.12	255.37	-146.3	31.36	-1024.99	332.1	-5156526	1.02	3210.45	480.95	2729.5	2.27	0.34	1.93
ND10885 + ABT (2Mo)	BI73	JMA	3	1	2016-12-22	37	-	-	4.39	1.19	0.96	0.17	0.79	3207.74	2.3	1.92	-1219.2	438.44	-639.61	-783.09	-1023.79	313.19	-42159344	1.91	0.96	0.48	0.48	0.46	0.26	0.2
ND10885 + ABT (2Mo)	BI73	JMA	3	2	2017-01-05	51	-	-	5.95	2.22	1.97	0.38	1.14	7696.32	5.33	2.4	-748.11	277.98	-307.6	-171.16	-1024.51	373.55	-25869270	2.43	3.86	0.92	2.94	1.52	0.42	1.1
ND10885 + ABT (2Mo)	BI73	JMA	3	3	2017-01-19	65	-	-	5.13	2.25	2.12	0.37	1.01	7993.14	6.18	2.75	-638.53	751.25	-230.05	-1.31	-1023.22	371.67	-22079960	2.78	5.03	0.83	4.2	1.97	0.39	1.58
ND10885 + ABT (2Mo)	BI73	JMA	3	4	2017-02-02	79	-	-	6.75	3.16	2.98	0.69	1.34	12757.6	8.99	2.84	-144.08	441.84	-50.82	40.95	-1024.73	250.01	-4982107	2.83	8.36	0.8	7.56	2.59	0.28	2.31
ND10885 + ABT (2Mo)	BI73	JMA	3	5	2017-02-16	93	-	-	6.33	2.61	2.4	0.26	1.41	11780.3	8.92	3.42	-674.5	349.19	-197.39	11.73	-1023.26	359.92	-23324004	3.42	7.76	0.97	6.79	2.58	0.49	2.09
ND10885 + ABT (2Mo)	BI73	JMA	3	6	2017-03-01	106	-	-	4.58	1.85	1.69	0.28	0.92	8932.12	6.31	3.42	-1071.42	409.51	-315.55	-118.67	-1024.99	407.55	-37049276	3.4	4.66	0.88	3.78	2.12	0.47	1.65
ND10885 + ABT (2Mo)	BI73	HJY	3	1	2016-12-22	37	-	-	4.39	1.43	1.21	0.26	0.86	1921.59	1.38	0.97	-540.92	324.11	-572.91	-688.82	-1023.79	310.43	-18704882	0.94	0.65	0.36	0.29	0.31	0.2	0.11
ND10885 + ABT (2Mo)	BI73	HJY	3	2	2017-01-05	51	-	-	5.95	2.3	2.04	0.44	1.12	7553.07	5.23	2.27	-654.26	277.98	-287.54	-103.79	-1024.51	374.02	-22623860	2.28	3.85	0.85	3	1.49	0.37	1.12
ND10885 + ABT (2Mo)	BI73	HJY	3	3	2017-01-19	65	-	-	5.13	2.37	2.34	0.31	1.07	6703.35	5.18	2.18	-645.35	280.39	-294.59	-89.72	-1023.22	390.72	-22315770	2.19	4.09	0.74	3.35	1.42	0.32	1.1
ND10885 + ABT (2Mo)	BI73	HJY	3	4	2017-02-02	79	-	-	6.75	3.49	3.4	0.77	1.28	11195.6	7.89	2.26	-73.96	1078.42	-32.61	42.96	-1024.73	224.46	-2557335	2.27	7.42	0.62	6.8	2.09	0.19	1.9
ND10885 + ABT (2Mo)	BI73	HJY	3	5	2017-02-16	93	-	-	6.33	2.97	2.96	0.3	1.45	12546	9.5	3.2	-536.7	554.95	-167.34	22.02	-1023.26	349.59	-18558894	3.21	8.49	0.88	7.61	2.51	0.42	2.09
ND10885 + ABT (2Mo)	BI73	HJY	3	6	2017-03-01	106	-	-	4.12	2.13	2.08	0.32	0.86	6862.03	4.84	2.28	-603.55	409.51	-265.05	-52.9	-1024.99	382.11	-20870406	2.28	3.77	0.75	3.02	1.57	0.38	1.19
ND10885 + ABT (2Mo)	BI73	LEV	3	1	2016-12-22	37	-	-	4.39	1.6	1.42	0.28	0.85	1795.4	1.29	0.8	-409.31	324.11	-516.34	-602.57	-1023.79	316.98	-14153801	0.79	949.28	523.34	425.94	0.69	0.38	0.31
ND10885 + ABT (2Mo)	BI73	LEV	3	2	2017-01-05	51	-	-	5.95	2.33	2.09	0.5	1.12	7447.06	5.16	2.21	-604.35	277.98	-270.55	-85.41	-1024.51	364.14	-20898186	2.23	5579.07	1262.43	4316.64	3.86	0.87	2.99
ND10885 + ABT (2Mo)	BI73	LEV	3	3	2017-01-19	65	-	-	5.13	2.77	2.75	0.78	0.91	5963.88	4.61	1.66	-202.77	280.39	-120.42	17.2	-1023.22	273.77	-7.0118e+06	1.68	5374.83	931.34	4443.49	4.15	0.72	3.43
ND10885 + ABT (2Mo)	BI73	LEV	3	4	2017-02-02	79	-	-	6.75	3.04	2.99	0.44	1.52	11694.2	8.24	2.71	-131.76	492.2	-48.81	32.89	-1024.73	224.12	-4556282	2.7	11011.6	1228.05	9783.51	7.76	0.87	6.89
ND10885 + ABT (2Mo)	BI73	LEV	3	5	2017-02-16	93	-	-	6.33	2.44	2.3	0.22	1.6	11584.9	8.77	3.59	-1018.52	349.19	-286.72	-50	-1023.26	400.84	-35219864	3.55	9885.51	1181.99	8703.52	7.48	0.89	6.59
ND10885 + ABT (2Mo)	BI73	LEV	3	6	2017-03-01	106	-	-	4.61	1.69	1.49	0.27	1.03	9404.52	6.64	3.92	-1508.21	637.63	-384.2	-348.84	-1024.99	409.35	-52153360	3.93	6885.06	1348.47	5536.59	4.86	0.95	3.91
ND10885 + ABT (2Mo)	BI73	JMA	4	1	2016-12-22	37	-	-	3.89	2.11	2.03	0.62	0.67	1462.49	1.05	0.5	-155.86	288	-308.65	-99.12	-1023.79	397.54	-5389413	0.5	0.72	0.14	0.58	0.31	0.06	0.25
ND10885 + ABT (2Mo)	BI73	JMA	4	2	2017-01-05	51	-	-	4.51	2.51	2.44	1.1	0.67	1118.56	0.77	0.31	-75.35	375.97	-247.67	-69.08	-1024.51	345.12	-2.60551e+06	0.3	0.56	0.16	0.4	0.22	0.06	0.16
ND10885 + ABT (2Mo)	BI73	JMA	4	3	2017-01-19	65	-	-	3.36	2.27	2.28	0.72	0.59	1515.93	1.17	0.52	-100.54	1141.92	-196.81	8.97	-1023.22	363.88	-3476624	0.51	0.92	0.16	0.76	0.38	0.07	0.31
ND10885 + ABT (2Mo)	BI73	JMA	4	4	2017-02-02	79	-	-	3.19	1.93	1.88	0.93	0.44	1965.89	1.39	0.72	-18.98	286.72	-26.47	42.96	-1024.73	209.39	-656377	0.72	1.32	0.14	1.18	0.67	0.07	0.6
ND10885 + ABT (2Mo)	BI73	JMA	4	5	2017-02-16	93	-	-	2.97	1.83	1.88	0.44	0.54	1731.16	1.31	0.72	-305.09	310.09	-425.43	-447.12	-1023.26	417.68	-10549806	0.72	0.75	0.18	0.57	0.37	0.09	0.28
ND10885 + ABT (2Mo)	BI73	JMA	4	6	2017-03-01	106	-	-	3.25	1.84	1.9	0.36	0.67	1841.85	1.3	0.7	-384.24	547.2	-535.5	-724.94	-1024.99	410.41	-13286730	0.72	0.61	0.19	0.42	0.28	0.09	0.19
ND10885 + ABT (2Mo)	BI73	HJY	4	1	2016-12-22	37	-	-	3.89	2.47	2.46	0.92	0.68	764.47	0.55	0.22	-87.55	149.6	-381.48	-363.88	-1023.79	374.44	-3027429	0.23	0.33	0.09	0.24	0.12	0.03	0.09
ND10885 + ABT (2Mo)	BI73	HJY	4	2	2017-01-05	51	-	-	4.51	2.45	2.4	0.8	0.75	1037.96	0.72	0.29	-79.15	253.48	-284.82	-146.66	-1024.51	348.59	-2736801	0.28	0.5	0.16	0.34	0.19	0.06	0.13
ND10885 + ABT (2Mo)	BI73	HJY	4	3	2017-01-19	65	-	-	3.36	2.35	2.51	0.74	0.65	1315.32	1.02	0.43	-108.63	954.8	-246.16	-1.31	-1023.22	378.08	-3.75622e+06	0.44	0.79	0.13	0.66	0.3	0.05	0.25
ND10885 + ABT (2Mo)	BI73	HJY	4	4	2017-02-02	79	-	-	3.19	2.12	2.12	1.04	0.43	1255.91	0.88	0.42	-15.45	486.16	-36.67	36.92	-1024.73	200.37	-534289	0.42	0.86	0.12	0.74	0.4	0.06	0.34
ND10885 + ABT (2Mo)	BI73	HJY	4	5	2017-02-16	93	-	-	3.03	1.73	1.87	0.3	0.68	1183.18	0.9	0.52	-295.24	219.55	-568.95	-753.71	-1023.26	385.88	-10209225	0.52	0.41	0.13	0.28	0.18	0.06	0.12
ND10885 + ABT (2Mo)	BI73	HJY	4	6	2017-03-01	106	-	-	3.39	2	2.02	0.51	0.63	1374.19	0.97	0.49	-230.76	208.1	-477.23	-599.57	-1024.99	407.1	-7.97971e+06	0.48	0.49	0.14	0.35	0.22	0.07	0.15
ND10885 + ABT (2Mo)	BI73	LEV	4	1	2016-12-22	37	-	-	3.89	2.6	2.59	0.92	0.62	720.75	0.52	0.2	-67.02	133.56	-327.75	-213.45	-993.7	361.5	-2317548	0.2	478.97	124.4	354.57	0.34	0.09	0.25
ND10885 + ABT (2Mo)	BI73	LEV	4	2	2017-01-05	51	-	-	4.51	2.46	2.43	0.8	0.74	1064.76	0.74	0.3	-76.45	177.94	-263.14	-69.08	-1024.51	349.82	-2643550	0.29	745.48	201.28	544.2	0.52	0.14	0.38
ND10885 + ABT (2Mo)	BI73	LEV	4	3	2017-01-19	65	-	-	3.36	2.6	2.69	1.02	0.47	1003.71	0.78	0.3	-51.86	171.41	-173.01	11.03	-1023.22	316.06	-1793226	0.3	835.72	149.08	686.64	0.65	0.12	0.53
ND10885 + ABT (2Mo)	BI73	LEV	4	4	2017-02-02	79	-	-	3.19	2.01	1.98	1.01	0.41	1812.68	1.28	0.63	-15.09	286.72	-23.67	42.96	-1024.73	200.21	-521737	0.64	1741.49	168.98	1572.51	1.23	0.12	1.11
ND10885 + ABT (2Mo)	BI73	LEV	4	5	2017-02-16	93	-	-	2.97	2.1	2.13	1.01	0.43	729.33	0.55	0.26	-55.96	548.78	-212.91	-43.82	-1023.26	320.09	-1935176	0.26	539.39	154.23	385.16	0.41	0.12	0.29
ND10885 + ABT (2Mo)	BI73	LEV	4	6	2017-03-01	106	-	-	3.83	2.16	2.16	0.81	0.56	1467.79	1.04	0.48	-188.81	208.1	-386.79	-342.68	-1024.99	401.74	-6.52893e+06	0.49	841.5	223.19	618.31	0.6	0.16	0.44
ND10885 + ABT (2Mo)	BI73	JMA	5	1	2016-12-22	37	-	-	1.22	0.62	0.58	0.28	0.2	119.07	0.09	0.14	-108.07	85.42	-767.23	-833.23	-1023.79	182.6	-3.73716e+06	0.14	0.01	0.01	0	0.01	0.01	0
ND10885 + ABT (2Mo)	BI73	JMA	5	2	2017-01-05	51	-	-	1.55	0.73	0.68	0.25	0.27	141.83	0.1	0.13	-104.88	110.57	-744.41	-838.74	-1024.51	229.86	-3.62678e+06	0.14	0.02	0.02	0	0.02	0.02	0
ND10885 + ABT (2Mo)	BI73	JMA	5	3	2017-01-19	65	-	-	1.22	0.44	0.43	0.2	0.14	83.19	0.06	0.15	-112.52	167.3	-798.77	-862.84	-1023.22	197.25	-3.89081e+06	0.14	0.01	0.01	0	0.01	0.01	0
ND10885 + ABT (2Mo)	BI73	JMA	5	4	2017-02-02	79	-	-	2.36	1.02	0.98	0.39	0.35	847.13	0.6	0.59	-385.43	276.64	-665.54	-744.71	-1024.73	231.89	-13328163	0.58	0.12	0.1	0.02	0.11	0.09	0.02
ND10885 + ABT (2Mo)	BI73	JMA	5	5	2017-02-16	93	-	-	4.19	1.79	1.75	0.45	0.72	1325.47	1	0.56	-244.47	314.21	-436.13	-471.81	-1023.26	314.27	-8453562	0.56	0.59	0.35	0.24	0.29	0.18	0.11
ND10885 + ABT (2Mo)	BI73	JMA	5	6	2017-03-01	106	-	-	3.92	1.19	1.13	0.4	0.48	932.36	0.66	0.55	-271.49	335.52	-490.18	-539.97	-1024.99	311.91	-9387921	0.55	0.36	0.23	0.13	0.25	0.17	0.08
ND10885 + ABT (2Mo)	BI73	HJY	5	1	2016-12-22	37	-	-	1.22	0.82	0.79	0.44	0.21	37.73	0.03	0.03	-20.3	85.42	-590.74	-630.65	-999.72	233.8	-701795	0.03	0.01	0.01	0	0.01	0.01	0
ND10885 + ABT (2Mo)	BI73	HJY	5	2	2017-01-05	51	-	-	1.55	0.84	0.78	0.37	0.28	68.08	0.05	0.06	-36.1	110.57	-619.56	-701.95	-1024.51	278.35	-1.24841e+06	0.06	0.01	0.01	0	0.02	0.02	0
ND10885 + ABT (2Mo)	BI73	HJY	5	3	2017-01-19	65	-	-	0.9	0.44	0.43	0.21	0.12	35.05	0.03	0.06	-41.96	167.3	-722.15	-797.04	-1023.22	242.18	-1.4508e+06	0.06	0	0	0	0.01	0.01	0
ND10885 + ABT (2Mo)	BI73	HJY	5	4	2017-02-02	79	-	-	2.36	1.11	1.1	0.39	0.36	692.08	0.49	0.44	-268.3	218.23	-630.07	-692.33	-1024.73	223.01	-9277842	0.43	0.13	0.11	0.02	0.1	0.09	0.01
ND10885 + ABT (2Mo)	BI73	HJY	5	5	2017-02-16	93	-	-	3.96	1.77	1.72	0.45	0.64	1681.78	1.27	0.72	-331.1	289.52	-455.28	-484.16	-1023.26	296.31	-11449315	0.73	0.72	0.48	0.24	0.36	0.25	0.11
ND10885 + ABT (2Mo)	BI73	HJY	5	6	2017-03-01	106	-	-	2.71	1.17	1.14	0.41	0.39	1090.7	0.77	0.66	-339.42	356.07	-497.9	-542.03	-1024.99	296.28	-11737053	0.68	0.41	0.29	0.12	0.3	0.22	0.08
ND10885 + ABT (2Mo)	BI73	LEV	5	1	2016-12-22	37	-	-	1.22	0.82	0.79	0.44	0.21	37.73	0.03	0.03	-20.23	85.42	-591.2	-632.66	-999.72	234.15	-699386	0.03	14.6	12.03	2.57	0.01	0.01	0
ND10885 + ABT (2Mo)	BI73	LEV	5	2	2017-01-05	51	-	-	1.55	0.85	0.8	0.37	0.28	70	0.05	0.06	-36.22	110.57	-616.96	-691.75	-1024.51	276.09	-1.25244e+06	0.06	23.64	19.43	4.21	0.01	0.01	0
ND10885 + ABT (2Mo)	BI73	LEV	5	3	2017-01-19	65	-	-	0.65	0.44	0.41	0.28	0.1	9.27	0.01	0.02	-6.5	167.3	-406.27	-447.49	-969.76	221.05	-224669	0.02	5.62	4.59	1.03	0	0	0
ND10885 + ABT (2Mo)	BI73	LEV	5	4	2017-02-02	79	-	-	0.71	0.45	0.44	0.28	0.09	14.76	0.01	0.02	-14.86	42.96	-635.05	-666.15	-1024.73	224.22	-513753	0.02	4.59	4.4	0.19	0	0	0
ND10885 + ABT (2Mo)	BI73	LEV	5	5	2017-02-16	93	-	-	0.96	0.5	0.48	0.31	0.14	12.54	0.01	0.02	-11.47	112.56	-608.12	-671.4	-990.34	249.31	-396498	0.02	3.8	3.32	0.48	0	0	0
ND10885 + ABT (2Mo)	BI73	LEV	5	6	2017-03-01	106	-	-	0.58	0.43	0.42	0.33	0.05	14.06	0.01	0.02	-15.93	113.57	-675.81	-731.1	-1024.99	238.61	-550787	0.02	3.32	2.55	0.77	0	0	0
ND10885 + ABT (2Mo)	BI73	JMA	6	1	2016-12-22	37	-	-	3.46	1.52	1.39	0.34	0.66	651.33	0.47	0.31	-186.98	185.71	-606.13	-720.91	-1023.79	287.61	-6465556	0.31	0.17	0.09	0.08	0.08	0.05	0.03
ND10885 + ABT (2Mo)	BI73	JMA	6	2	2017-01-05	51	-	-	4.27	2.16	2.07	0.4	0.79	1352.16	0.94	0.43	-159.53	280.02	-374.8	-379.39	-1024.51	343.09	-5516318	0.43	0.65	0.23	0.42	0.26	0.11	0.15
ND10885 + ABT (2Mo)	BI73	JMA	6	3	2017-01-19	65	-	-	3.82	2.13	2.16	0.55	0.71	1710.26	1.32	0.62	-229.13	220.76	-375.93	-320.01	-1023.22	391.92	-7923176	0.61	0.9	0.26	0.64	0.36	0.12	0.24
ND10885 + ABT (2Mo)	BI73	JMA	6	4	2017-02-02	79	-	-	5.28	2.31	2.2	0.36	1.01	1928.88	1.36	0.59	-203.74	300.82	-333.83	-190.72	-1024.73	391.18	-7045150	0.61	0.97	0.21	0.76	0.36	0.09	0.27
ND10885 + ABT (2Mo)	BI73	JMA	6	5	2017-02-16	93	-	-	4.8	2.35	2.16	0.63	0.88	2601.93	1.97	0.84	-289.11	1044.67	-344.51	-270.16	-1023.26	366.26	-9997272	0.84	1.37	0.42	0.95	0.51	0.18	0.33
ND10885 + ABT (2Mo)	BI73	JMA	6	6	2017-03-01	106	-	-	4.28	2.24	2.09	0.42	0.98	2661.64	1.88	0.84	-238.98	245.09	-281.61	-143.33	-1024.99	348.08	-8.26394e+06	0.85	1.44	0.4	1.04	0.59	0.19	0.4
ND10885 + ABT (2Mo)	BI73	HJY	6	1	2016-12-22	37	-	-	3.46	1.86	1.78	0.69	0.68	380.81	0.27	0.15	-71.21	185.71	-481.69	-554.43	-1023.79	321.24	-2.46241e+06	0.15	0.14	0.07	0.07	0.07	0.04	0.03
ND10885 + ABT (2Mo)	BI73	HJY	6	2	2017-01-05	51	-	-	4.27	2.18	2.14	0.66	0.81	1220.41	0.84	0.39	-126.05	214.69	-330.08	-312.02	-1024.51	323.3	-4.35868e+06	0.38	0.63	0.22	0.41	0.24	0.1	0.14
ND10885 + ABT (2Mo)	BI73	HJY	6	3	2017-01-19	65	-	-	3.82	2.21	2.28	0.39	0.72	1874.5	1.45	0.66	-236.04	224.87	-366.39	-324.12	-1023.22	380.44	-8.16208e+06	0.64	0.97	0.3	0.67	0.39	0.14	0.25
ND10885 + ABT (2Mo)	BI73	HJY	6	4	2017-02-02	79	-	-	5.5	2.44	2.28	0.51	1.08	2544.28	1.79	0.73	-261.53	306.86	-348.19	-269.29	-1024.73	380.43	-9043576	0.75	1.17	0.32	0.85	0.43	0.13	0.3
ND10885 + ABT (2Mo)	BI73	HJY	6	5	2017-02-16	93	-	-	4.8	2.32	2.11	0.53	0.92	2501.75	1.89	0.82	-280.32	297.75	-346.48	-261.93	-1023.26	371.74	-9693375	0.81	1.33	0.37	0.96	0.48	0.15	0.33
ND10885 + ABT (2Mo)	BI73	HJY	6	6	2017-03-01	106	-	-	4.28	2.22	2.18	0.39	1	3001.64	2.12	0.96	-299.24	255.37	-315.07	-184.43	-1024.99	369.09	-10347726	0.95	1.56	0.45	1.11	0.62	0.2	0.42
ND10885 + ABT (2Mo)	BI73	LEV	6	1	2016-12-22	37	-	-	3.46	2.06	2.04	0.8	0.64	371.21	0.27	0.13	-51.87	185.71	-397.88	-416.03	-961.61	318.49	-1.79366e+06	0.13	230.14	110.39	119.75	0.17	0.08	0.09
ND10885 + ABT (2Mo)	BI73	LEV	6	2	2017-01-05	51	-	-	4.27	2.25	2.23	0.74	0.79	1185.38	0.82	0.37	-111.63	214.69	-309.11	-269.15	-1024.51	318.44	-3.86016e+06	0.36	900.39	310.08	590.31	0.62	0.21	0.41
ND10885 + ABT (2Mo)	BI73	LEV	6	3	2017-01-19	65	-	-	3.82	2.45	2.54	0.68	0.59	1315.83	1.02	0.42	-51.99	224.87	-128.09	-17.76	-1023.22	238.82	-1.7978e+06	0.41	1207.16	347.99	859.17	0.93	0.27	0.66
ND10885 + ABT (2Mo)	BI73	LEV	6	4	2017-02-02	79	-	-	5.36	2.59	2.4	0.62	0.97	2147.13	1.51	0.58	-120.48	308.88	-201.33	-49.71	-1024.73	313.6	-4.16612e+06	0.6	1712.99	465.14	1247.85	1.21	0.33	0.88
ND10885 + ABT (2Mo)	BI73	LEV	6	5	2017-02-16	93	-	-	4.8	2.44	2.31	0.53	0.84	3062.71	2.32	0.95	-272.51	297.75	-286.23	-208.43	-1023.26	319.84	-9423279	0.95	2293.11	806.87	1486.24	1.74	0.61	1.13
ND10885 + ABT (2Mo)	BI73	LEV	6	6	2017-03-01	106	-	-	4.28	2.2	2.06	0.58	0.9	3405.21	2.4	1.09	-322.12	255.37	-290.74	-190.6	-1024.99	339.16	-11138624	1.11	2580.91	849.86	1731.05	1.82	0.6	1.22
ND10885 + ABT (2Mo)	BI73	JMA	7	1	2016-12-22	37	-	-	3.11	1.09	0.94	0.25	0.55	483.13	0.35	0.32	-177.92	281.98	-540.58	-632.66	-1023.79	340.82	-6.15232e+06	0.33	0.17	0.1	0.07	0.13	0.08	0.05
ND10885 + ABT (2Mo)	BI73	JMA	7	2	2017-01-05	51	-	-	4.11	1.75	1.58	0.38	0.83	872.5	0.6	0.35	-112.06	284.1	-331.19	-263.03	-1024.51	345.97	-3.87494e+06	0.34	0.46	0.17	0.29	0.22	0.1	0.12
ND10885 + ABT (2Mo)	BI73	JMA	7	3	2017-01-19	65	-	-	3.23	1.46	1.31	0.37	0.68	825.93	0.64	0.44	-181.33	461.33	-413.7	-406.37	-1023.22	368.13	-6.27038e+06	0.44	0.41	0.17	0.24	0.24	0.11	0.13
ND10885 + ABT (2Mo)	BI73	JMA	7	4	2017-02-02	79	-	-	3.03	1.63	1.6	0.41	0.62	976.55	0.69	0.42	-165	308.88	-376.48	-357.93	-1024.73	366.19	-5.70556e+06	0.44	0.48	0.17	0.31	0.24	0.1	0.14
ND10885 + ABT (2Mo)	BI73	JMA	7	5	2017-02-16	93	-	-	3.92	1.61	1.54	0.42	0.62	1293	0.98	0.61	-231.77	766.89	-384.28	-370.99	-1023.26	368.7	-8.01449e+06	0.6	0.63	0.26	0.37	0.35	0.17	0.18
ND10885 + ABT (2Mo)	BI73	JMA	7	6	2017-03-01	106	-	-	5.83	1.54	1.29	0.35	0.91	1553.15	1.1	0.71	-295.38	428	-417.95	-455.71	-1024.99	381.31	-10213938	0.71	0.71	0.24	0.47	0.37	0.16	0.21
ND10885 + ABT (2Mo)	BI73	HJY	7	1	2016-12-22	37	-	-	3.11	1.3	1.16	0.35	0.62	301.6	0.22	0.17	-72.93	219.8	-456.76	-488.24	-1023.79	298.61	-2.52178e+06	0.16	0.13	0.08	0.05	0.09	0.06	0.03
ND10885 + ABT (2Mo)	BI73	HJY	7	2	2017-01-05	51	-	-	4.11	1.65	1.45	0.4	0.84	903.12	0.63	0.38	-129.04	284.1	-346.95	-301.82	-1024.51	348.35	-4462164	0.37	0.47	0.18	0.29	0.23	0.1	0.13
ND10885 + ABT (2Mo)	BI73	HJY	7	3	2017-01-19	65	-	-	3.23	1.38	1.2	0.35	0.71	805.85	0.62	0.45	-188.62	321.51	-421.23	-431.04	-1023.22	361.68	-6522393	0.45	0.41	0.17	0.24	0.24	0.11	0.13
ND10885 + ABT (2Mo)	BI73	HJY	7	4	2017-02-02	79	-	-	3.03	1.44	1.31	0.36	0.63	1176.5	0.83	0.57	-254.78	329.02	-438.3	-500.96	-1024.73	377.47	-8810205	0.58	0.52	0.19	0.33	0.28	0.12	0.16
ND10885 + ABT (2Mo)	BI73	HJY	7	5	2017-02-16	93	-	-	3.92	1.61	1.52	0.43	0.62	1272.6	0.96	0.6	-236.79	340.96	-401.42	-401.85	-1023.26	374.04	-8188124	0.59	0.6	0.24	0.36	0.33	0.15	0.18
ND10885 + ABT (2Mo)	BI73	HJY	7	6	2017-03-01	106	-	-	3.52	1.31	1.2	0.35	0.55	821.84	0.58	0.44	-203.18	516.38	-439	-461.88	-1024.99	353.1	-7025756	0.46	0.36	0.18	0.18	0.24	0.13	0.11
ND10885 + ABT (2Mo)	BI73	LEV	7	1	2016-12-22	37	-	-	3.11	1.35	1.22	0.35	0.62	296.06	0.21	0.16	-65.62	219.8	-430.5	-460.16	-1023.79	290.82	-2269145	0.15	189.98	115.7	74.28	0.13	0.08	0.05
ND10885 + ABT (2Mo)	BI73	LEV	7	2	2017-01-05	51	-	-	4.11	1.76	1.61	0.4	0.84	848	0.59	0.33	-105.09	535.21	-316.23	-258.95	-1024.51	332.63	-3.63408e+06	0.33	667.63	245.87	421.76	0.46	0.17	0.29
ND10885 + ABT (2Mo)	BI73	LEV	7	3	2017-01-19	65	-	-	3.23	1.86	1.87	0.61	0.66	539.57	0.42	0.22	-44.13	321.51	-199.88	-149.35	-932.75	241.6	-1.52611e+06	0.22	471.99	199.05	272.94	0.36	0.15	0.21
ND10885 + ABT (2Mo)	BI73	LEV	7	4	2017-02-02	79	-	-	3.03	1.86	1.86	0.66	0.53	841.08	0.59	0.32	-70.36	327.01	-220.32	-130.29	-1024.73	294.53	-2433019	0.32	692.19	248.66	443.53	0.49	0.18	0.31
ND10885 + ABT (2Mo)	BI73	LEV	7	5	2017-02-16	93	-	-	3.92	1.92	1.84	0.64	0.57	893.07	0.68	0.35	-83.07	340.96	-239.64	-138.47	-1023.26	319.19	-2872619	0.35	707.4	262.4	445	0.54	0.2	0.34
ND10885 + ABT (2Mo)	BI73	LEV	7	6	2017-03-01	106	-	-	5.14	1.83	1.56	0.61	0.87	839.76	0.59	0.32	-88.86	428	-278.88	-192.65	-1024.99	347.1	-3072731	0.32	656.72	195.16	461.56	0.47	0.14	0.33
ND10885 + ABT (2Mo)	BI73	JMA	8	1	2016-12-22	37	-	-	3.14	1.34	1.25	0.43	0.5	485.4	0.35	0.26	-130.47	304.05	-499.79	-638.67	-1023.79	372.77	-4.51161e+06	0.26	0.16	0.06	0.1	0.1	0.04	0.06
ND10885 + ABT (2Mo)	BI73	JMA	8	2	2017-01-05	51	-	-	3.32	1.73	1.67	0.47	0.68	457.53	0.32	0.18	-95.91	239.19	-514.91	-608.04	-1024.51	322.49	-3.31654e+06	0.19	0.15	0.08	0.07	0.07	0.04	0.03
ND10885 + ABT (2Mo)	BI73	JMA	8	3	2017-01-19	65	-	-	3.77	1.91	1.76	0.38	0.88	891.67	0.69	0.36	-258.89	292.72	-733.25	-817.6	-1023.22	237.83	-8952297	0.35	0.11	0.08	0.03	0.05	0.04	0.01
ND10885 + ABT (2Mo)	BI73	JMA	8	4	2017-02-02	79	-	-	5.26	2.24	1.93	0.51	1.21	1091.63	0.77	0.34	-213.73	292.76	-604.52	-714.49	-1024.73	303.3	-7390856	0.35	0.25	0.16	0.09	0.1	0.07	0.03
ND10885 + ABT (2Mo)	BI73	JMA	8	5	2017-02-16	93	-	-	3.14	1.57	1.53	0.36	0.66	1198.5	0.91	0.58	-370.45	252.48	-634.45	-720.79	-1023.26	273.1	-12810086	0.58	0.28	0.21	0.07	0.15	0.11	0.04
ND10885 + ABT (2Mo)	BI73	JMA	8	6	2017-03-01	106	-	-	4.03	1.27	1.12	0.28	0.7	1378.01	0.97	0.77	-474.93	247.15	-633.75	-720.83	-1024.99	270.25	-16422896	0.75	0.32	0.24	0.08	0.21	0.16	0.05
ND10885 + ABT (2Mo)	BI73	HJY	8	1	2016-12-22	37	-	-	3.87	1.78	1.81	0.73	0.52	203.64	0.15	0.08	-27.51	241.87	-314.32	-277.63	-1013.76	332.13	-951139	0.09	0.09	0.04	0.05	0.06	0.03	0.03
ND10885 + ABT (2Mo)	BI73	HJY	8	2	2017-01-05	51	-	-	3.32	1.92	1.9	0.59	0.63	424.07	0.29	0.15	-71.02	239.19	-439.02	-497.8	-1006.14	315.38	-2.45588e+06	0.16	0.17	0.09	0.08	0.08	0.04	0.04
ND10885 + ABT (2Mo)	BI73	HJY	8	3	2017-01-19	65	-	-	3.88	2.34	2.3	0.44	0.9	1036.41	0.8	0.34	-215.2	292.72	-624.29	-733.3	-1023.22	301.44	-7441479	0.34	0.24	0.15	0.09	0.09	0.06	0.03
ND10885 + ABT (2Mo)	BI73	HJY	8	4	2017-02-02	79	-	-	4.31	1.69	1.5	0.47	0.8	816.81	0.58	0.34	-177.13	244.41	-565.69	-662.12	-1024.73	302.23	-6125243	0.31	0.21	0.14	0.07	0.12	0.08	0.04
ND10885 + ABT (2Mo)	BI73	HJY	8	5	2017-02-16	93	-	-	3.01	1.75	1.73	0.46	0.65	972.36	0.74	0.42	-255.46	264.82	-601.95	-718.73	-1023.26	308.7	-8833547	0.42	0.24	0.16	0.08	0.12	0.08	0.04
ND10885 + ABT (2Mo)	BI73	HJY	8	6	2017-03-01	106	-	-	4.05	2.12	1.97	0.47	0.97	973.23	0.69	0.32	-219.47	269.76	-685.13	-794.81	-1024.99	278.71	-7589173	0.32	0.13	0.09	0.04	0.06	0.04	0.02
ND10885 + ABT (2Mo)	BI73	LEV	8	1	2016-12-22	37	-	-	3.87	1.92	1.89	0.76	0.56	210.76	0.15	0.08	-23.17	241.87	-280.11	-233.5	-1013.76	314.48	-801118	0.08	154.45	73.68	80.77	0.11	0.05	0.06
ND10885 + ABT (2Mo)	BI73	LEV	8	2	2017-01-05	51	-	-	3.31	1.85	1.84	0.59	0.61	370.01	0.26	0.14	-61.44	239.19	-425.41	-481.47	-971.43	324.41	-2.12452e+06	0.14	219.33	103.81	115.52	0.15	0.07	0.08
ND10885 + ABT (2Mo)	BI73	LEV	8	3	2017-01-19	65	-	-	3.88	2.68	2.66	0.97	0.75	394.71	0.3	0.11	-40.13	292.72	-357.08	-404.32	-934.8	313.65	-1.38762e+06	0.11	225.23	129.7	95.53	0.17	0.1	0.07
ND10885 + ABT (2Mo)	BI73	LEV	8	4	2017-02-02	79	-	-	4.73	2.27	2.04	1.01	0.84	368.04	0.26	0.11	-33.39	244.41	-298.82	-259.21	-1024.73	319.82	-1.15464e+06	0.11	244.83	131.4	113.43	0.17	0.09	0.08
ND10885 + ABT (2Mo)	BI73	LEV	8	5	2017-02-16	93	-	-	2.96	1.97	1.9	0.97	0.47	426.5	0.32	0.16	-79.06	252.48	-474.28	-533.54	-1023.26	323.99	-2.73376e+06	0.17	201.45	138.41	63.04	0.15	0.1	0.05
ND10885 + ABT (2Mo)	BI73	LEV	8	6	2017-03-01	106	-	-	3.9	1.77	1.51	0.63	0.66	449.26	0.32	0.18	-80.87	247.15	-449.31	-490.65	-1024.99	325	-2796497	0.18	240.19	150.94	89.25	0.17	0.11	0.06
ND10885 + ABT (2Mo)	BI73	JMA	9	1	2016-12-22	37	-	-	3.73	1.56	1.44	0.24	0.67	1720.61	1.23	0.79	-296.21	360.21	-381.11	-265.6	-1023.79	451.7	-10242642	0.78	0.78	0.18	0.6	0.44	0.12	0.32
ND10885 + ABT (2Mo)	BI73	JMA	9	2	2017-01-05	51	-	-	7.56	2.97	2.72	0.57	1.43	3599.57	2.49	0.84	-98.58	326.97	-116.59	18.7	-1024.51	285.89	-3.40897e+06	0.85	2.29	0.34	1.95	0.72	0.14	0.58
ND10885 + ABT (2Mo)	BI73	JMA	9	3	2017-01-19	65	-	-	5.3	2.64	2.54	0.56	1.05	4439.04	3.43	1.3	-74.84	411.98	-58.17	35.7	-1023.22	249.77	-2.58801e+06	1.29	3.23	0.28	2.95	1.16	0.15	1.01
ND10885 + ABT (2Mo)	BI73	JMA	9	4	2017-02-02	79	-	-	5.03	2.37	2.15	0.33	1.11	5371	3.78	1.6	-174.71	911.22	-109.32	28.86	-1024.73	299.96	-6041367	1.6	3.46	0.38	3.08	1.35	0.18	1.17
ND10885 + ABT (2Mo)	BI73	JMA	9	5	2017-02-16	93	-	-	6.07	2.77	2.58	0.45	1.29	5969.02	4.52	1.63	-206.69	328.61	-126.44	26.14	-1023.26	322.83	-7147101	1.63	4.14	0.39	3.75	1.36	0.2	1.16
ND10885 + ABT (2Mo)	BI73	JMA	9	6	2017-03-01	106	-	-	6.34	2.7	2.5	0.42	1.18	10127	7.15	2.65	-417.87	462.94	-156.91	19.03	-1024.99	337.04	-14449699	2.66	6.14	0.96	5.18	2.1	0.38	1.72
ND10885 + ABT (2Mo)	BI73	HJY	9	1	2016-12-22	37	-	-	3.73	2.18	2.2	0.67	0.71	660.01	0.47	0.22	-36.2	275.97	-169.2	-16.88	-1023.79	327.33	-1.25189e+06	0.21	0.38	0.09	0.29	0.17	0.04	0.13
ND10885 + ABT (2Mo)	BI73	HJY	9	2	2017-01-05	51	-	-	7.56	3.3	3.1	0.75	1.36	3299.21	2.28	0.69	-62.64	298.39	-90.55	26.87	-1024.51	254.64	-2.16616e+06	0.69	2.14	0.28	1.86	0.61	0.1	0.51
ND10885 + ABT (2Mo)	BI73	HJY	9	3	2017-01-19	65	-	-	5.3	2.88	3.03	0.45	1.16	3307.93	2.56	0.89	-103.73	317.4	-116.27	25.42	-1023.22	298.62	-3.58703e+06	0.89	2.39	0.2	2.19	0.76	0.11	0.65
ND10885 + ABT (2Mo)	BI73	HJY	9	4	2017-02-02	79	-	-	5.03	2.83	2.86	0.5	1.11	4051.52	2.85	1.01	-99.48	925.32	-97.92	24.83	-1024.73	276.28	-3439858	1.02	2.64	0.31	2.33	0.87	0.13	0.74
ND10885 + ABT (2Mo)	BI73	HJY	9	5	2017-02-16	93	-	-	6.07	2.94	3.08	0.34	1.45	4853.52	3.68	1.25	-210.81	1186.64	-168.64	17.91	-1023.26	349.95	-7.28983e+06	1.25	3.34	0.3	3.04	0.97	0.15	0.82
ND10885 + ABT (2Mo)	BI73	HJY	9	6	2017-03-01	106	-	-	6.34	2.97	2.87	0.48	1.19	9082.34	6.41	2.16	-355.75	428	-164.62	12.86	-1024.99	335.69	-12301678	2.16	5.57	0.91	4.66	1.71	0.35	1.36
ND10885 + ABT (2Mo)	BI73	LEV	9	1	2016-12-22	37	-	-	3.73	2.19	2.24	0.67	0.72	685.29	0.49	0.22	-25.62	312.07	-117.53	5.19	-1023.79	296.75	-885789	0.22	559.16	123.71	435.45	0.4	0.09	0.31
ND10885 + ABT (2Mo)	BI73	LEV	9	2	2017-01-05	51	-	-	7.56	2.9	2.8	0.49	1.54	3448.32	2.39	0.82	-121.93	774.07	-149.43	8.5	-1024.51	295.13	-4.21627e+06	0.82	3142.85	465.52	2677.33	2.17	0.32	1.85
ND10885 + ABT (2Mo)	BI73	LEV	9	3	2017-01-19	65	-	-	5.3	2.83	2.94	0.56	1.15	3551.34	2.74	0.97	-68.79	298.89	-71.77	29.54	-1023.22	238.13	-2378815	0.96	3393.83	322.55	3071.28	2.62	0.25	2.37
ND10885 + ABT (2Mo)	BI73	LEV	9	4	2017-02-02	79	-	-	5.03	2.66	2.68	0.46	1.19	4245.62	2.99	1.13	-168.32	582.85	-149.72	14.76	-1024.73	307.57	-5820544	1.12	3864.11	476.2	3387.91	2.73	0.34	2.39
ND10885 + ABT (2Mo)	BI73	LEV	9	5	2017-02-16	93	-	-	6.07	3.13	3.21	0.42	1.3	4967.11	3.76	1.2	-102.88	1314.22	-86.19	28.2	-1023.26	279.13	-3557475	1.19	4631.56	432.74	4198.82	3.51	0.33	3.18
ND10885 + ABT (2Mo)	BI73	LEV	9	6	2017-03-01	106	-	-	6.34	2.88	2.73	0.38	1.21	9210.82	6.5	2.26	-392.74	462.94	-173.42	10.81	-1024.99	340.52	-13580882	2.26	7911.39	1273.85	6637.54	5.59	0.9	4.69
ND10885 + ABT (2Mo)	BI73	JMA	10	1	2016-12-22	37	-	-	4.66	1.35	1	0.22	0.86	930.49	0.67	0.49	-229.52	302.04	-460.56	-538.38	-1023.79	385.71	-7.93677e+06	0.5	0.36	0.14	0.22	0.23	0.1	0.13
ND10885 + ABT (2Mo)	BI73	JMA	10	2	2017-01-05	51	-	-	3.86	2.18	2.18	0.52	0.79	877.17	0.61	0.28	-96.49	351.47	-347.82	-62.96	-1024.51	476.56	-3.3366e+06	0.28	0.42	0.07	0.35	0.17	0.03	0.14
ND10885 + ABT (2Mo)	BI73	JMA	10	3	2017-01-19	65	-	-	3.99	1.84	1.67	0.47	0.9	992	0.77	0.42	-210.01	409.93	-491.9	-521.52	-1023.22	443.19	-7.26195e+06	0.43	0.39	0.16	0.23	0.19	0.08	0.11
ND10885 + ABT (2Mo)	BI73	JMA	10	4	2017-02-02	79	-	-	4.87	2.31	2.21	0.44	1.03	2224.32	1.57	0.68	-185.81	534.5	-277.07	6.7	-1024.73	460.91	-6.42507e+06	0.67	1.16	0.12	1.04	0.44	0.06	0.38
ND10885 + ABT (2Mo)	BI73	JMA	10	5	2017-02-16	93	-	-	5.31	2.22	2.17	0.34	0.98	2286.85	1.73	0.78	-211.12	334.78	-266.71	15.85	-1023.26	456.59	-7.30052e+06	0.79	1.39	0.11	1.28	0.54	0.06	0.48
ND10885 + ABT (2Mo)	BI73	JMA	10	6	2017-03-01	106	-	-	3.93	1.39	1.33	0.31	0.6	1573.41	1.11	0.8	-228.3	407.45	-289.06	-32.35	-1024.99	441.98	-7.89448e+06	0.79	0.85	0.14	0.71	0.53	0.11	0.42
ND10885 + ABT (2Mo)	BI73	HJY	10	1	2016-12-22	37	-	-	4.26	2.08	1.97	0.7	0.8	415.73	0.3	0.14	-74.33	183.7	-528.2	-610.59	-1023.79	312.68	-2570208	0.14	0.13	0.07	0.06	0.05	0.03	0.02
ND10885 + ABT (2Mo)	BI73	HJY	10	2	2017-01-05	51	-	-	3.86	2.43	2.45	0.72	0.63	1055.24	0.73	0.3	-8.73	314.72	-28.56	45.24	-1024.51	244.66	-301934	0.31	0.67	0.05	0.62	0.28	0.02	0.26
ND10885 + ABT (2Mo)	BI73	HJY	10	3	2017-01-19	65	-	-	4.02	2.4	2.38	0.66	0.87	1527.26	1.18	0.49	-137.01	393.48	-282.84	-79.44	-1023.22	406.36	-4737785	0.48	0.85	0.22	0.63	0.33	0.08	0.25
ND10885 + ABT (2Mo)	BI73	HJY	10	4	2017-02-02	79	-	-	4.87	2.76	2.77	0.59	0.92	1784.75	1.26	0.46	-23.45	445.86	-51.9	42.96	-1024.73	299.83	-810736	0.45	1.11	0.08	1.03	0.39	0.03	0.36
ND10885 + ABT (2Mo)	BI73	HJY	10	5	2017-02-16	93	-	-	5.31	2.62	2.58	0.78	0.87	1777.66	1.35	0.51	-58.85	334.78	-113.38	32.31	-1023.26	356.62	-2035038	0.52	1.18	0.07	1.11	0.42	0.03	0.39
ND10885 + ABT (2Mo)	BI73	HJY	10	6	2017-03-01	106	-	-	3.11	1.87	1.86	0.5	0.46	733.02	0.52	0.28	-3.35	407.45	-12.03	33.41	-1024.99	207.97	-115921	0.28	0.49	0.04	0.45	0.25	0.02	0.23
ND10885 + ABT (2Mo)	BI73	LEV	10	1	2016-12-22	37	-	-	3.99	2.28	2.25	0.81	0.75	316.86	0.23	0.1	-53.66	175.68	-520.79	-646.7	-1001.72	327.47	-1.85557e+06	0.1	138.71	66.94	71.77	0.1	0.05	0.05
ND10885 + ABT (2Mo)	BI73	LEV	10	2	2017-01-05	51	-	-	3.86	2.42	2.38	0.99	0.65	675	0.47	0.19	5.03	314.72	25.59	45.24	-993.89	127.26	173883	0.2	655.22	47.93	607.29	0.45	0.03	0.42
ND10885 + ABT (2Mo)	BI73	LEV	10	3	2017-01-19	65	-	-	4.02	2.23	2.12	0.64	0.91	1375.22	1.06	0.48	-101.11	409.93	-211.13	-54.77	-1023.22	342.8	-3.49636e+06	0.48	1050.64	307.7	742.94	0.81	0.24	0.57
ND10885 + ABT (2Mo)	BI73	LEV	10	4	2017-02-02	79	-	-	4.87	2.78	2.82	0.9	0.9	1882.27	1.33	0.48	9.85	417.66	20.64	46.99	-1024.73	162.34	340623	0.48	1760.64	105.66	1654.98	1.24	0.07	1.17
ND10885 + ABT (2Mo)	BI73	LEV	10	5	2017-02-16	93	-	-	5.31	2.66	2.58	1.05	0.81	1938.56	1.47	0.55	15.89	320.38	28.54	44.66	-1023.26	130.93	549424	0.56	1873.42	87.5	1785.92	1.42	0.07	1.35
ND10885 + ABT (2Mo)	BI73	LEV	10	6	2017-03-01	106	-	-	3.04	1.79	1.77	0.78	0.43	1248.05	0.88	0.49	-5.44	407.45	-11.2	31.36	-1024.99	195.41	-188248	0.49	1173.83	102.07	1071.76	0.83	0.07	0.76
ND10885 + ABT (2Mo)	BL24	JMA	1	1	2017-01-24	36	-	-	3.56	1.2	0.98	0.26	0.74	539.66	0.39	0.33	-227.39	174.62	-680.21	-782.47	-1023.79	258.05	-7.86322e+06	0.33	0.14	0.08	0.06	0.07	0.05	0.02
ND10885 + ABT (2Mo)	BL24	JMA	1	2	2017-02-07	50	-	-	3.36	1.69	1.63	0.29	0.73	1843.11	1.23	0.73	-219.7	214.38	-306.45	-199.81	-1024.11	348.43	-7597183	0.72	0.97	0.27	0.7	0.48	0.17	0.31
ND10885 + ABT (2Mo)	BL24	JMA	1	3	2017-02-21	64	-	-	3.86	1.71	1.59	0.34	0.78	1704.49	1.25	0.73	-298.67	236.79	-408.95	-419.82	-1023.25	373.76	-10328012	0.73	0.87	0.28	0.59	0.4	0.16	0.24
ND10885 + ABT (2Mo)	BL24	JMA	1	4	2016-03-07	78	-	-	3.87	1.5	1.38	0.19	0.76	1724.99	1.16	0.77	-323.06	248.6	-419.42	-407.52	-1024.55	376.98	-11171301	0.77	0.78	0.3	0.48	0.42	0.18	0.24
ND10885 + ABT (2Mo)	BL24	JMA	1	5	2017-03-21	92	-	-	4.05	1.34	1.03	0.23	0.88	1309.97	1.07	0.8	-374.95	287.84	-467.77	-538.52	-1023.3	392.13	-12965745	0.8	0.73	0.21	0.52	0.38	0.15	0.23
ND10885 + ABT (2Mo)	BL24	JMA	1	6	2017-04-03	105	-	-	4.14	1.37	1.18	0.26	0.73	1527.71	0.99	0.72	-289.03	275.39	-391.61	-359.12	-1024.24	370.22	-9994555	0.74	0.72	0.25	0.47	0.43	0.18	0.25
ND10885 + ABT (2Mo)	BL24	HJY	1	1	2017-01-24	36	-	-	3.56	1.25	1.04	0.31	0.71	557.59	0.41	0.33	-210.14	174.62	-664.83	-772.25	-1023.79	262.92	-7266614	0.32	0.15	0.09	0.06	0.07	0.05	0.02
ND10885 + ABT (2Mo)	BL24	HJY	1	2	2017-02-07	50	-	-	3.36	1.79	1.75	0.38	0.76	1529.71	1.02	0.57	-171.58	214.38	-297.98	-169.2	-1024.11	354.89	-5933011	0.58	0.82	0.2	0.62	0.38	0.12	0.26
ND10885 + ABT (2Mo)	BL24	HJY	1	3	2017-02-21	64	-	-	3.86	1.67	1.56	0.33	0.79	1700.82	1.25	0.74	-287.51	236.79	-401.41	-411.64	-1023.25	367.22	-9942127	0.72	0.86	0.28	0.58	0.4	0.16	0.24
ND10885 + ABT (2Mo)	BL24	HJY	1	4	2016-03-07	78	-	-	3.87	1.54	1.4	0.2	0.78	1554.53	1.05	0.68	-260.42	213.63	-383.53	-343.75	-1024.55	363.84	-9005313	0.68	0.74	0.28	0.46	0.4	0.17	0.23
ND10885 + ABT (2Mo)	BL24	HJY	1	5	2017-03-21	92	-	-	4.05	1.45	1.12	0.23	0.93	1153.75	0.95	0.65	-241.16	248.98	-380.36	-358.52	-1023.3	369.64	-8.33908e+06	0.63	0.7	0.2	0.5	0.37	0.15	0.22
ND10885 + ABT (2Mo)	BL24	HJY	1	6	2017-04-03	105	-	-	4.14	1.44	1.26	0.23	0.73	1455.39	0.94	0.65	-222.94	269.27	-350.43	-267.31	-1024.24	366.68	-7709103	0.64	0.7	0.23	0.47	0.4	0.16	0.24
ND10885 + ABT (2Mo)	BL24	LEV	1	1	2017-01-24	36	-	-	3.56	2.04	2	0.81	0.63	299.52	0.22	0.11	-44.82	174.62	-421.14	-447.08	-1023.79	294.45	-1.54978e+06	0.11	0.14	0.08	0.06	0.06	0.04	0.02
ND10885 + ABT (2Mo)	BL24	LEV	1	2	2017-02-07	50	-	-	3.36	2	1.98	0.47	0.65	1494.93	1	0.5	-63.91	214.38	-130.66	-30.46	-979.23	235.82	-2210052	0.49	0.92	0.23	0.69	0.45	0.14	0.31
ND10885 + ABT (2Mo)	BL24	LEV	1	3	2017-02-21	64	-	-	3.86	2.18	2.08	0.72	0.65	1265.86	0.93	0.43	-68.49	236.79	-160.38	-57.77	-974.16	251.13	-2.36821e+06	0.43	0.83	0.25	0.58	0.38	0.14	0.24
ND10885 + ABT (2Mo)	BL24	LEV	1	4	2016-03-07	78	-	-	3.87	1.83	1.69	0.55	0.74	1283.23	0.86	0.47	-94.61	213.63	-199.6	-99	-1024.55	277.29	-3.27141e+06	0.47	0.74	0.27	0.47	0.4	0.16	0.24
ND10885 + ABT (2Mo)	BL24	LEV	1	5	2017-03-21	92	-	-	4.05	1.88	1.6	0.51	0.94	947.37	0.78	0.41	-70.73	248.98	-172.22	-68.07	-1023.3	268.05	-2445734	0.41	0.7	0.19	0.51	0.35	0.13	0.22
ND10885 + ABT (2Mo)	BL24	LEV	1	6	2017-04-03	105	-	-	4.14	1.75	1.56	0.53	0.71	1150.48	0.74	0.43	-67.11	269.27	-157.86	-69.41	-1024.24	248.96	-2.32059e+06	0.43	0.68	0.22	0.46	0.37	0.14	0.23
ND10885 + ABT (2Mo)	BL24	JMA	2	1	2017-01-24	36	-	-	4.87	2.04	1.88	0.55	0.91	1286.86	0.94	0.46	-181.09	278.92	-391.16	-424.58	-1023.79	395.84	-6262145	0.46	0.6	0.16	0.44	0.25	0.08	0.17
ND10885 + ABT (2Mo)	BL24	JMA	2	2	2017-02-07	50	-	-	4.11	2.07	2.11	0.25	0.89	2890.37	1.93	0.93	-268.85	273.55	-286.11	-116.16	-1024.11	358.66	-9296552	0.94	1.54	0.38	1.16	0.62	0.17	0.45
ND10885 + ABT (2Mo)	BL24	JMA	2	3	2017-02-21	64	-	-	4.25	1.85	1.74	0.23	1	2798.91	2.05	1.11	-395.08	371.79	-353.41	-252.09	-1023.25	394.17	-13661574	1.12	1.57	0.33	1.24	0.66	0.18	0.48
ND10885 + ABT (2Mo)	BL24	JMA	2	4	2016-03-07	78	-	-	4.33	1.67	1.5	0.23	0.92	3137.5	2.11	1.27	-464.3	334.98	-369.93	-282.05	-1024.55	395.25	-16055118	1.26	1.56	0.43	1.13	0.75	0.23	0.52
ND10885 + ABT (2Mo)	BL24	JMA	2	5	2017-03-21	92	-	-	4.92	2.33	2.28	0.24	1.07	3568.17	2.93	1.25	-413.38	357.39	-331.34	-133.52	-1023.3	410.14	-14294333	1.25	2.23	0.42	1.81	0.77	0.17	0.6
ND10885 + ABT (2Mo)	BL24	JMA	2	6	2017-04-03	105	-	-	4.17	2.08	1.97	0.53	0.87	3725.95	2.4	1.16	-171.23	277.43	-147.08	12.2	-1024.24	302.61	-5.92122e+06	1.16	2.17	0.32	1.85	0.95	0.2	0.75
ND10885 + ABT (2Mo)	BL24	HJY	2	1	2017-01-24	36	-	-	4.87	1.62	1.3	0.26	1.07	1163.52	0.85	0.53	-294.59	278.92	-563.72	-719.07	-1023.79	356	-10186926	0.52	0.45	0.14	0.31	0.17	0.07	0.1
ND10885 + ABT (2Mo)	BL24	HJY	2	2	2017-02-07	50	-	-	4.11	2.18	2.25	0.3	0.86	2736.92	1.83	0.84	-220.46	273.55	-259.94	-65.14	-1024.11	351.53	-7.62356e+06	0.85	1.47	0.35	1.12	0.58	0.15	0.43
ND10885 + ABT (2Mo)	BL24	HJY	2	3	2017-02-21	64	-	-	4.25	2.12	2.11	0.15	0.95	2663.95	1.95	0.92	-228.27	343.16	-250.64	-27.08	-1023.25	370.43	-7.8933e+06	0.91	1.65	0.29	1.36	0.66	0.14	0.52
ND10885 + ABT (2Mo)	BL24	HJY	2	4	2016-03-07	78	-	-	4.33	1.82	1.73	0.19	0.96	2718.88	1.83	1.01	-405.41	334.98	-408.2	-389	-1024.55	398.84	-14019060	0.99	1.32	0.38	0.94	0.56	0.19	0.37
ND10885 + ABT (2Mo)	BL24	HJY	2	5	2017-03-21	92	-	-	4.92	2.6	2.5	0.43	0.94	3359.57	2.76	1.06	-259.08	357.39	-243.28	-23.07	-1023.3	374.8	-8958832	1.06	2.23	0.41	1.82	0.77	0.16	0.61
ND10885 + ABT (2Mo)	BL24	HJY	2	6	2017-04-03	105	-	-	4.17	2.32	2.32	0.61	0.81	4015.1	2.59	1.12	-97.76	328.44	-85.95	26.48	-1024.24	254.23	-3380401	1.14	2.44	0.27	2.17	1.01	0.16	0.85
ND10885 + ABT (2Mo)	BL24	LEV	2	1	2017-01-24	36	-	-	4.87	2.77	2.65	0.96	0.84	743.26	0.54	0.2	-43.69	278.92	-222.95	-72.83	-1023.79	339.65	-1.51068e+06	0.2	0.43	0.12	0.31	0.15	0.05	0.1
ND10885 + ABT (2Mo)	BL24	LEV	2	2	2017-02-07	50	-	-	4.11	2.27	2.28	0.45	0.78	2763.99	1.84	0.81	-159.79	273.55	-193.68	-20.26	-1024.11	309.86	-5.52541e+06	0.82	1.56	0.36	1.2	0.64	0.16	0.48
ND10885 + ABT (2Mo)	BL24	LEV	2	3	2017-02-21	64	-	-	4.25	2.4	2.36	0.42	0.8	2378.16	1.74	0.73	-94.58	371.79	-129.68	13.83	-998.71	277.79	-3.27052e+06	0.73	1.54	0.28	1.26	0.61	0.14	0.47
ND10885 + ABT (2Mo)	BL24	LEV	2	4	2016-03-07	78	-	-	4.33	2.32	2.25	0.45	0.82	2164.62	1.46	0.63	-106.95	334.98	-170.3	-31.12	-1024.55	289.29	-3698167	0.63	1.27	0.34	0.93	0.52	0.16	0.36
ND10885 + ABT (2Mo)	BL24	LEV	2	5	2017-03-21	92	-	-	4.92	2.75	2.64	0.93	0.86	3207.02	2.63	0.96	-144.51	357.39	-151.07	11.7	-1023.3	307.59	-4996931	0.96	2.27	0.42	1.85	0.78	0.16	0.62
ND10885 + ABT (2Mo)	BL24	LEV	2	6	2017-04-03	105	-	-	4.17	2.32	2.31	0.7	0.82	3151.4	2.03	0.88	-61.84	277.43	-69.84	26.48	-1024.24	221.42	-2.13836e+06	0.89	1.95	0.25	1.7	0.81	0.15	0.66
ND10885 + ABT (2Mo)	BL24	JMA	3	1	2017-01-24	36	-	-	5.41	1.31	0.96	0.21	1.04	2745.48	2.01	1.53	-1007.94	413.9	-661.03	-796.79	-1023.79	305.2	-34854092	1.52	0.9	0.45	0.45	0.37	0.22	0.15
ND10885 + ABT (2Mo)	BL24	JMA	3	2	2017-02-07	50	-	-	4.79	1.92	1.84	0.29	0.9	5286.62	3.53	1.84	-568.24	308.24	-310.77	-234.5	-1024.11	345.43	-19649646	1.83	2.75	0.83	1.92	1.18	0.45	0.73
ND10885 + ABT (2Mo)	BL24	JMA	3	3	2017-02-21	64	-	-	5.07	2.04	1.92	0.29	1.03	6177.13	4.52	2.22	-860.99	328.84	-388.62	-352.32	-1023.25	386.04	-29772738	2.22	3.23	0.95	2.28	1.27	0.47	0.8
ND10885 + ABT (2Mo)	BL24	JMA	3	4	2016-03-07	78	-	-	4.98	1.95	1.88	0.17	0.98	7103.08	4.78	2.45	-1025.52	289.73	-420.95	-436.31	-1024.55	397.12	-35462024	2.44	3.18	0.92	2.26	1.29	0.45	0.84
ND10885 + ABT (2Mo)	BL24	JMA	3	5	2017-03-21	92	-	-	4.88	1.94	1.8	0.14	1.04	6284.19	5.16	2.65	-1202.77	341.02	-453.95	-524.2	-1023.3	405.53	-41591184	2.65	3.41	0.95	2.46	1.3	0.45	0.85
ND10885 + ABT (2Mo)	BL24	JMA	3	6	2017-04-03	105	-	-	5.7	2.58	2.51	0.36	1.22	16304.1	10.52	4.08	-1213.37	391.68	-296.41	-136.74	-1024.24	383.66	-41957788	4.09	8.32	1.92	6.4	2.7	0.78	1.92
ND10885 + ABT (2Mo)	BL24	HJY	3	1	2017-01-24	36	-	-	5.41	1.52	1.18	0.23	1.08	2429.38	1.78	1.17	-736.44	413.9	-618.54	-751.8	-1023.79	317.02	-25465870	1.19	0.87	0.44	0.43	0.35	0.21	0.14
ND10885 + ABT (2Mo)	BL24	HJY	3	2	2017-02-07	50	-	-	4.79	1.8	1.71	0.28	0.97	5184.89	3.46	1.93	-671	308.24	-352.36	-320.19	-1024.11	355.22	-23202770	1.9	2.62	0.79	1.83	1.13	0.45	0.68
ND10885 + ABT (2Mo)	BL24	HJY	3	3	2017-02-21	64	-	-	5.07	2.12	2.05	0.25	1.07	5564.81	4.07	1.92	-699.75	328.84	-363.67	-317.55	-1023.25	373.81	-24197012	1.92	3.01	0.88	2.13	1.14	0.43	0.71
ND10885 + ABT (2Mo)	BL24	HJY	3	4	2016-03-07	78	-	-	4.98	2.1	2.07	0.24	0.96	6442.14	4.33	2.06	-744.4	289.73	-360.29	-308.79	-1024.55	380.23	-25740934	2.07	3.09	0.89	2.2	1.23	0.43	0.8
ND10885 + ABT (2Mo)	BL24	HJY	3	5	2017-03-21	92	-	-	4.88	2.29	2.26	0.4	0.93	5434.85	4.46	1.95	-671.12	341.02	-344.7	-258.3	-1023.3	386.59	-23206874	1.95	3.23	0.88	2.35	1.19	0.39	0.8
ND10885 + ABT (2Mo)	BL24	HJY	3	6	2017-04-03	105	-	-	5.7	2.93	2.95	0.39	1.11	14523.5	9.37	3.2	-726.18	324.36	-227.16	-44.93	-1024.24	353.81	-25110966	3.2	7.77	1.7	6.07	2.35	0.62	1.73
ND10885 + ABT (2Mo)	BL24	LEV	3	1	2017-01-24	36	-	-	5.41	1.99	1.73	0.3	1.07	2081.51	1.52	0.77	-357.45	413.9	-471.68	-543.2	-1023.79	334.12	-12360468	0.76	0.91	0.45	0.46	0.36	0.21	0.15
ND10885 + ABT (2Mo)	BL24	LEV	3	2	2017-02-07	50	-	-	4.79	2.21	2.14	0.59	0.81	4728.79	3.16	1.43	-278.03	308.24	-192.91	-81.47	-1024.11	283.02	-9614257	1.44	2.75	0.81	1.94	1.16	0.43	0.73
ND10885 + ABT (2Mo)	BL24	LEV	3	3	2017-02-21	64	-	-	5.07	2.47	2.39	0.49	0.92	5134.09	3.76	1.52	-317.44	328.84	-209.75	-84.36	-1023.25	311.45	-10977062	1.51	3.15	0.9	2.25	1.2	0.42	0.78
ND10885 + ABT (2Mo)	BL24	LEV	3	4	2016-03-07	78	-	-	4.98	2.47	2.43	0.56	0.83	5629.87	3.79	1.53	-292.31	289.73	-189.86	-59.92	-1024.55	301.82	-10108094	1.54	3.19	0.9	2.29	1.26	0.42	0.84
ND10885 + ABT (2Mo)	BL24	LEV	3	5	2017-03-21	92	-	-	4.88	2.55	2.52	0.42	0.86	4904.55	4.02	1.58	-303.1	341.02	-192.72	-55.8	-1023.3	306.96	-10481029	1.57	3.4	0.92	2.48	1.26	0.41	0.85
ND10885 + ABT (2Mo)	BL24	LEV	3	6	2017-04-03	105	-	-	5.7	3.19	3.22	0.79	0.98	13221.1	8.53	2.67	-285.03	440.65	-106.42	6.08	-1024.24	253.28	-9856326	2.68	7.83	1.68	6.15	2.37	0.61	1.76
ND10885 + ABT (2Mo)	BL24	JMA	4	1	2017-01-24	36	-	-	4.06	1.3	1.06	0.26	0.77	1442.19	1.06	0.81	-447.44	313.69	-559.21	-680.22	-1023.79	336.4	-15472141	0.8	0.44	0.27	0.17	0.29	0.17	0.12
ND10885 + ABT (2Mo)	BL24	JMA	4	2	2017-02-07	50	-	-	3.46	1.55	1.47	0.33	0.67	1504.98	1	0.65	-235.47	365.37	-368.82	-344.68	-1024.11	348.58	-8.14236e+06	0.64	0.72	0.25	0.47	0.38	0.15	0.23
ND10885 + ABT (2Mo)	BL24	JMA	4	3	2017-02-21	64	-	-	3.88	1.6	1.46	0.23	0.71	1941.46	1.42	0.89	-334.08	312.47	-381.45	-329.82	-1023.25	353.93	-11552189	0.88	0.98	0.46	0.52	0.55	0.28	0.27
ND10885 + ABT (2Mo)	BL24	JMA	4	4	2016-03-07	78	-	-	3.48	1.36	1.23	0.21	0.72	1622.08	1.09	0.8	-423.23	326.76	-527.94	-656.39	-1024.55	367.28	-14634955	0.8	0.57	0.28	0.29	0.32	0.16	0.16
ND10885 + ABT (2Mo)	BL24	JMA	4	5	2017-03-21	92	-	-	3.86	1.37	1.16	0.19	0.86	1566.01	1.28	0.94	-572.17	293.98	-612.38	-775.8	-1023.3	349.8	-19785224	0.93	0.58	0.29	0.29	0.28	0.15	0.13
ND10885 + ABT (2Mo)	BL24	JMA	4	6	2017-04-03	105	-	-	3.49	1.14	0.93	0.19	0.71	1459.3	0.94	0.83	-453.92	277.43	-555.09	-705.96	-1024.24	352.46	-15696331	0.82	0.54	0.25	0.29	0.31	0.16	0.15
ND10885 + ABT (2Mo)	BL24	HJY	4	1	2017-01-24	36	-	-	4.06	1.4	1.16	0.26	0.78	1357.35	0.99	0.71	-421.2	266.65	-600.06	-725.21	-1023.79	317.78	-14564765	0.7	0.4	0.25	0.15	0.22	0.14	0.08
ND10885 + ABT (2Mo)	BL24	HJY	4	2	2017-02-07	50	-	-	3.46	1.56	1.46	0.39	0.67	1443.47	0.96	0.62	-201.98	261.31	-329.36	-252.86	-1024.11	345.31	-6984395	0.61	0.72	0.24	0.48	0.4	0.15	0.25
ND10885 + ABT (2Mo)	BL24	HJY	4	3	2017-02-21	64	-	-	3.88	1.57	1.45	0.24	0.74	1833.52	1.34	0.85	-318.05	439.29	-374.41	-299.14	-1023.25	362.78	-10998039	0.85	0.92	0.41	0.51	0.52	0.25	0.27
ND10885 + ABT (2Mo)	BL24	HJY	4	4	2016-03-07	78	-	-	3.48	1.5	1.35	0.3	0.71	1470.64	0.99	0.66	-351.23	382.29	-517.38	-633.76	-1024.55	370.52	-12145470	0.68	0.53	0.26	0.27	0.28	0.14	0.14
ND10885 + ABT (2Mo)	BL24	HJY	4	5	2017-03-21	92	-	-	3.86	1.81	1.69	0.43	0.79	1258.28	1.03	0.57	-285.52	281.7	-491.98	-583.52	-1023.3	368.14	-9873064	0.58	0.55	0.26	0.29	0.25	0.12	0.13
ND10885 + ABT (2Mo)	BL24	HJY	4	6	2017-04-03	105	-	-	3.49	1.48	1.36	0.34	0.68	1153.04	0.74	0.5	-203.58	277.43	-414.31	-428.49	-1024.24	351.56	-7039584	0.49	0.51	0.23	0.28	0.28	0.14	0.14
ND10885 + ABT (2Mo)	BL24	LEV	4	1	2017-01-24	36	-	-	4.06	2.06	1.94	0.67	0.74	841.22	0.62	0.3	-128.14	340.28	-423.57	-445.04	-1023.79	290.82	-4.43097e+06	0.3	0.34	0.22	0.12	0.16	0.11	0.05
ND10885 + ABT (2Mo)	BL24	LEV	4	2	2017-02-07	50	-	-	3.46	1.79	1.75	0.55	0.59	1277.92	0.85	0.48	-119.64	316.4	-254.38	-169.2	-991.47	297.87	-4136964	0.47	0.7	0.24	0.46	0.35	0.14	0.21
ND10885 + ABT (2Mo)	BL24	LEV	4	3	2017-02-21	64	-	-	3.88	1.83	1.69	0.61	0.67	1540.45	1.13	0.62	-145.44	275.65	-238.63	-178.45	-1023.25	269.83	-5.0291e+06	0.61	0.95	0.45	0.5	0.51	0.27	0.24
ND10885 + ABT (2Mo)	BL24	LEV	4	4	2016-03-07	78	-	-	3.48	1.93	1.89	0.65	0.64	984.22	0.66	0.34	-93.37	310.3	-267.55	-208.01	-1024.55	294.83	-3.22885e+06	0.35	0.52	0.26	0.26	0.27	0.14	0.13
ND10885 + ABT (2Mo)	BL24	LEV	4	5	2017-03-21	92	-	-	3.86	2.2	2.16	0.39	0.72	930.46	0.76	0.35	-110.98	772.61	-317.55	-284.89	-1023.3	312.45	-3.8376e+06	0.35	0.54	0.27	0.27	0.23	0.12	0.11
ND10885 + ABT (2Mo)	BL24	LEV	4	6	2017-04-03	105	-	-	3.49	1.89	1.84	0.54	0.59	850.39	0.55	0.29	-60.58	277.43	-213.74	-165.3	-1020.16	245.28	-2.09467e+06	0.28	0.48	0.22	0.26	0.25	0.13	0.12
ND10885 + ABT (2Mo)	BL24	JMA	5	1	2017-01-24	36	-	-	3.23	1.48	1.36	0.35	0.6	408.19	0.3	0.2	-129.08	481.39	-624.34	-768.16	-1023.79	320.09	-4463433	0.21	0.1	0.06	0.04	0.06	0.04	0.02
ND10885 + ABT (2Mo)	BL24	JMA	5	2	2017-02-07	50	-	-	3.06	1.42	1.3	0.37	0.62	711.38	0.47	0.33	-160.52	324.56	-493.7	-562.99	-1024.11	342.43	-5550704	0.33	0.25	0.12	0.13	0.14	0.08	0.06
ND10885 + ABT (2Mo)	BL24	JMA	5	3	2017-02-21	64	-	-	3.11	1.32	1.17	0.31	0.7	691.34	0.51	0.38	-220.67	324.75	-570.87	-718.47	-1023.25	359.45	-7.63083e+06	0.39	0.26	0.1	0.16	0.14	0.07	0.07
ND10885 + ABT (2Mo)	BL24	JMA	5	4	2016-03-07	78	-	-	3.23	1.33	1.21	0.33	0.64	886.43	0.6	0.45	-279.27	427.54	-608.7	-763.34	-1024.55	349.14	-9656951	0.46	0.26	0.13	0.13	0.14	0.07	0.07
ND10885 + ABT (2Mo)	BL24	JMA	5	5	2017-03-21	92	-	-	3.45	1.18	0.93	0.18	0.76	612.5	0.5	0.43	-256.51	398.3	-597.66	-757.39	-1023.3	354.93	-8869932	0.43	0.27	0.12	0.15	0.15	0.08	0.07
ND10885 + ABT (2Mo)	BL24	JMA	5	6	2017-04-03	105	-	-	2.38	1	0.86	0.21	0.52	698.49	0.45	0.45	-267.73	312.11	-584.62	-752.89	-1024.24	352.86	-9257997	0.46	0.2	0.09	0.11	0.15	0.08	0.07
ND10885 + ABT (2Mo)	BL24	HJY	5	1	2017-01-24	36	-	-	3.23	1.03	0.83	0.18	0.68	500.82	0.37	0.36	-257.24	307.55	-713.79	-831.55	-1023.79	273.14	-8895239	0.36	0.1	0.06	0.04	0.06	0.04	0.02
ND10885 + ABT (2Mo)	BL24	HJY	5	2	2017-02-07	50	-	-	3.06	1.16	0.98	0.27	0.65	778.46	0.52	0.45	-247.79	324.56	-563.26	-681.33	-1024.11	329.26	-8568338	0.44	0.25	0.13	0.12	0.16	0.1	0.06
ND10885 + ABT (2Mo)	BL24	HJY	5	3	2017-02-21	64	-	-	3.11	1.29	1.13	0.26	0.7	670.36	0.49	0.38	-200.23	367.7	-525.17	-622.33	-1023.25	357.14	-6923814	0.38	0.27	0.11	0.16	0.16	0.08	0.08
ND10885 + ABT (2Mo)	BL24	HJY	5	4	2016-03-07	78	-	-	3.23	1.38	1.27	0.24	0.67	779.37	0.52	0.38	-212.25	427.54	-550.51	-666.67	-1024.55	356.46	-7339422	0.39	0.26	0.13	0.13	0.15	0.08	0.07
ND10885 + ABT (2Mo)	BL24	HJY	5	5	2017-03-21	92	-	-	3.45	1.39	1.15	0.27	0.74	471.86	0.39	0.28	-149.88	298.07	-531.18	-634.66	-1023.3	357.08	-5182720	0.28	0.23	0.1	0.13	0.11	0.06	0.05
ND10885 + ABT (2Mo)	BL24	HJY	5	6	2017-04-03	105	-	-	2.38	1.22	1.19	0.32	0.52	471.01	0.3	0.25	-105.41	312.11	-428.98	-450.93	-1024.24	357.7	-3.64508e+06	0.25	0.18	0.08	0.1	0.12	0.06	0.06
ND10885 + ABT (2Mo)	BL24	LEV	5	1	2017-01-24	36	-	-	3.23	1.58	1.46	0.58	0.59	371.8	0.27	0.17	-101.4	307.55	-577.2	-700.67	-1023.79	325.97	-3.50649e+06	0.18	0.1	0.06	0.04	0.06	0.04	0.02
ND10885 + ABT (2Mo)	BL24	LEV	5	2	2017-02-07	50	-	-	3.06	1.62	1.55	0.37	0.61	561.38	0.37	0.23	-81.21	324.56	-355.18	-350.8	-1024.11	317.87	-2.80837e+06	0.23	0.25	0.12	0.13	0.15	0.08	0.07
ND10885 + ABT (2Mo)	BL24	LEV	5	3	2017-02-21	64	-	-	3.11	1.6	1.51	0.42	0.68	528.52	0.39	0.24	-85.96	324.75	-352.33	-338	-1023.25	333.26	-2.97259e+06	0.24	0.27	0.11	0.16	0.15	0.07	0.08
ND10885 + ABT (2Mo)	BL24	LEV	5	4	2016-03-07	78	-	-	3.23	1.61	1.53	0.41	0.62	666.77	0.45	0.28	-121.32	427.54	-425.48	-450.71	-1024.55	348.64	-4195199	0.29	0.28	0.14	0.14	0.15	0.08	0.07
ND10885 + ABT (2Mo)	BL24	LEV	5	5	2017-03-21	92	-	-	3.45	1.63	1.45	0.28	0.74	459.06	0.38	0.23	-78.87	304.2	-345.82	-311.48	-1023.3	321.11	-2.72717e+06	0.23	0.29	0.13	0.16	0.15	0.08	0.07
ND10885 + ABT (2Mo)	BL24	LEV	5	6	2017-04-03	105	-	-	2.38	1.27	1.23	0.34	0.51	444.64	0.29	0.23	-82.08	312.11	-363.03	-348.92	-1024.24	333.84	-2.83815e+06	0.23	0.19	0.09	0.1	0.13	0.07	0.06
ND10885 + ABT (2Mo)	BL24	JMA	6	1	2017-01-24	36	-	-	2.45	1	0.89	0.29	0.51	306.02	0.22	0.22	-145.73	242.11	-666.83	-770.2	-1023.79	272.49	-5039205	0.22	0.08	0.06	0.02	0.05	0.04	0.01
ND10885 + ABT (2Mo)	BL24	JMA	6	2	2017-02-07	50	-	-	2.25	1.08	0.98	0.33	0.49	442.29	0.3	0.27	-137.29	279.68	-497.79	-587.48	-1024.11	342.16	-4.74741e+06	0.28	0.18	0.09	0.09	0.12	0.07	0.05
ND10885 + ABT (2Mo)	BL24	JMA	6	3	2017-02-21	64	-	-	2.66	1.27	1.23	0.3	0.52	514.78	0.38	0.3	-168.23	269.52	-550.89	-665.29	-1023.25	344.33	-5.81745e+06	0.31	0.19	0.09	0.1	0.11	0.06	0.05
ND10885 + ABT (2Mo)	BL24	JMA	6	4	2016-03-07	78	-	-	2.8	1.13	0.98	0.26	0.62	717.95	0.48	0.43	-262.58	236.26	-608.93	-759.23	-1024.55	348.7	-9079809	0.43	0.21	0.1	0.11	0.14	0.07	0.07
ND10885 + ABT (2Mo)	BL24	JMA	6	5	2017-03-21	92	-	-	3.08	1.26	1.13	0.27	0.62	702.63	0.58	0.46	-293.07	251.02	-618.29	-761.48	-1023.3	350.45	-10134312	0.47	0.27	0.14	0.13	0.16	0.09	0.07
ND10885 + ABT (2Mo)	BL24	JMA	6	6	2017-04-03	105	-	-	2.88	1.08	0.97	0.2	0.57	714.86	0.46	0.43	-250.62	346.8	-599.5	-726.36	-1024.24	348.59	-8666400	0.42	0.2	0.11	0.09	0.14	0.08	0.06
ND10885 + ABT (2Mo)	BL24	HJY	6	1	2017-01-24	36	-	-	2.45	1.01	0.88	0.27	0.51	295.71	0.22	0.21	-135.96	135.77	-657.53	-757.93	-1023.79	277.62	-4.70131e+06	0.21	0.08	0.06	0.02	0.05	0.04	0.01
ND10885 + ABT (2Mo)	BL24	HJY	6	2	2017-02-07	50	-	-	2.25	1.02	0.91	0.3	0.47	554.9	0.37	0.36	-189.88	279.68	-516.44	-614	-1024.11	349.54	-6.56599e+06	0.37	0.22	0.11	0.11	0.16	0.09	0.07
ND10885 + ABT (2Mo)	BL24	HJY	6	3	2017-02-21	64	-	-	2.66	1.12	1.04	0.26	0.52	636.46	0.47	0.41	-249.74	269.52	-598.59	-728.7	-1023.25	339.63	-8635856	0.42	0.2	0.1	0.1	0.13	0.07	0.06
ND10885 + ABT (2Mo)	BL24	HJY	6	4	2016-03-07	78	-	-	2.8	1.12	0.99	0.21	0.62	835.55	0.56	0.5	-300.71	341.16	-593.93	-748.94	-1024.55	362.38	-10398453	0.51	0.26	0.13	0.13	0.18	0.09	0.09
ND10885 + ABT (2Mo)	BL24	HJY	6	5	2017-03-21	92	-	-	3.08	1.45	1.39	0.3	0.6	582.82	0.48	0.33	-184.16	251.02	-556.28	-675.57	-1023.3	363.91	-6.36826e+06	0.33	0.24	0.11	0.13	0.13	0.07	0.06
ND10885 + ABT (2Mo)	BL24	HJY	6	6	2017-04-03	105	-	-	2.88	1.09	0.94	0.22	0.58	549.07	0.35	0.33	-192.1	346.8	-595.03	-714.12	-1024.24	334.61	-6642863	0.32	0.16	0.09	0.07	0.1	0.06	0.04
ND10885 + ABT (2Mo)	BL24	LEV	6	1	2017-01-24	36	-	-	2.45	1.57	1.53	0.65	0.42	141.94	0.1	0.07	-33.27	115.32	-489.98	-518.66	-1023.79	274.77	-1.15048e+06	0.07	0.05	0.04	0.01	0.03	0.02	0.01
ND10885 + ABT (2Mo)	BL24	LEV	6	2	2017-02-07	50	-	-	2.25	1.37	1.35	0.54	0.42	312.41	0.21	0.15	-44.38	279.68	-292.23	-252.86	-1020.03	294.11	-1.53448e+06	0.15	0.17	0.08	0.09	0.11	0.06	0.05
ND10885 + ABT (2Mo)	BL24	LEV	6	3	2017-02-21	64	-	-	2.66	1.65	1.6	0.76	0.43	321.06	0.24	0.14	-43.73	269.52	-302.62	-264.36	-1023.25	299.23	-1.51218e+06	0.14	0.18	0.08	0.1	0.1	0.05	0.05
ND10885 + ABT (2Mo)	BL24	LEV	6	4	2016-03-07	78	-	-	2.8	1.65	1.69	0.54	0.55	370.39	0.25	0.15	-43.59	236.26	-286.29	-234.75	-1024.55	307.71	-1.50731e+06	0.15	0.19	0.09	0.1	0.11	0.05	0.06
ND10885 + ABT (2Mo)	BL24	LEV	6	5	2017-03-21	92	-	-	3.08	1.89	1.81	0.78	0.49	351.8	0.29	0.15	-51.86	251.02	-340.99	-315.57	-1023.3	327.77	-1.79328e+06	0.15	0.21	0.09	0.12	0.1	0.05	0.05
ND10885 + ABT (2Mo)	BL24	LEV	6	6	2017-04-03	105	-	-	2.88	1.4	1.29	0.45	0.59	257.3	0.17	0.12	-30.27	346.8	-248.66	-206.11	-1024.24	283.43	-1.04684e+06	0.12	0.14	0.07	0.07	0.1	0.05	0.05
ND10885 + ABT (2Mo)	M269	JMA	1	1	2016-08-24	40	-	-	4.23	3.06	3.2	1.42	0.67	440.99	0.3	0.1	-19.85	542.67	-210.45	-86.48	-939.59	304.4	-686498	0.09	0.25	0.08	0.17	0.08	0.03	0.05
ND10885 + ABT (2Mo)	M269	JMA	1	2	2016-09-07	54	-	-	4.74	2.49	2.34	1.01	0.76	474.7	0.31	0.12	-31.96	223.89	-267.11	-164.09	-977.01	321.57	-1.10505e+06	0.12	0.24	0.09	0.15	0.09	0.04	0.05
ND10885 + ABT (2Mo)	M269	JMA	1	3	2016-09-21	68	-	-	2.84	1.87	1.81	1.08	0.43	348.07	0.23	0.12	-31.98	203.07	-257.86	-121.62	-951.61	323.46	-1.10596e+06	0.12	0.18	0.06	0.12	0.09	0.03	0.06
ND10885 + ABT (2Mo)	M269	JMA	1	4	2016-10-05	82	-	-	2.95	1.7	1.63	0.71	0.48	338.37	0.24	0.14	-58.31	234.95	-434.24	-524.15	-981.63	356.82	-2.01617e+06	0.13	0.11	0.05	0.06	0.06	0.03	0.03
ND10885 + ABT (2Mo)	M269	JMA	1	5	2016-10-19	96	-	-	2.28	1.71	1.78	0.58	0.36	349.73	0.25	0.14	-68.42	226.87	-466.53	-583.3	-1023.92	357.13	-2.36578e+06	0.15	0.13	0.05	0.08	0.07	0.03	0.04
ND10885 + ABT (2Mo)	M269	JMA	1	6	2016-11-01	109	-	-	3.25	2.09	2.14	0.65	0.6	512.78	0.33	0.16	-65.03	196.66	-412.41	-440.33	-1024.75	383.56	-2.24886e+06	0.16	0.19	0.06	0.13	0.09	0.03	0.06
ND10885 + ABT (2Mo)	M269	HJY	1	1	2016-08-24	40	-	-	4.23	2.66	2.6	1.1	0.82	373.49	0.25	0.09	-34.75	155.82	-384.07	-416.32	-988.46	331.04	-1.20174e+06	0.09	0.17	0.08	0.09	0.06	0.03	0.03
ND10885 + ABT (2Mo)	M269	HJY	1	2	2016-09-07	54	-	-	4.74	2.32	2.18	0.67	1.04	448.87	0.29	0.13	-51.87	223.89	-420.36	-496.65	-1016.02	340.59	-1.79369e+06	0.12	0.2	0.08	0.12	0.07	0.03	0.04
ND10885 + ABT (2Mo)	M269	HJY	1	3	2016-09-21	68	-	-	2.84	1.78	1.76	0.64	0.49	392.19	0.25	0.14	-47.8	221.33	-332.41	-294.11	-965.81	338.43	-1.65276e+06	0.14	0.19	0.07	0.12	0.1	0.04	0.06
ND10885 + ABT (2Mo)	M269	HJY	1	4	2016-10-05	82	-	-	2.95	1.86	1.77	0.84	0.45	336.22	0.23	0.13	-42.57	234.95	-334.2	-305.53	-967.46	355.96	-1.47215e+06	0.13	0.14	0.05	0.09	0.08	0.03	0.05
ND10885 + ABT (2Mo)	M269	HJY	1	5	2016-10-19	96	-	-	2.28	1.71	1.79	0.75	0.37	302.92	0.21	0.13	-56.72	226.87	-464.2	-581.27	-999.55	349.35	-1.96123e+06	0.12	0.1	0.04	0.06	0.05	0.02	0.03
ND10885 + ABT (2Mo)	M269	HJY	1	6	2016-11-01	109	-	-	3.28	1.94	1.95	0.45	0.72	533.38	0.34	0.18	-105	196.66	-583.44	-745.68	-1024.75	343.8	-3.63073e+06	0.18	0.14	0.06	0.08	0.06	0.03	0.03
ND10885 + ABT (2Mo)	M269	LEV	1	1	2016-08-24	40	-	-	4.23	3.23	3.23	1.98	0.54	214.07	0.14	0.04	-5.63	139.53	-128.57	-37.61	-634.18	208.71	-194790	0.04	0.13	0.05	0.08	0.04	0.02	0.02
ND10885 + ABT (2Mo)	M269	LEV	1	2	2016-09-07	54	-	-	4.74	2.97	3.01	0.88	0.95	242.05	0.16	0.05	-10.36	394.27	-223.34	-143.57	-874.37	268.62	-358243	0.05	0.13	0.05	0.08	0.04	0.02	0.02
ND10885 + ABT (2Mo)	M269	LEV	1	3	2016-09-21	68	-	-	2.84	2.03	2	1.15	0.36	306.4	0.2	0.1	-3.51	229.45	-36.89	14.34	-616.77	162.7	-121481	0.1	0.2	0.05	0.15	0.09	0.02	0.07
ND10885 + ABT (2Mo)	M269	LEV	1	4	2016-10-05	82	-	-	2.95	2.11	2.1	1.21	0.39	215.55	0.15	0.07	-8.07	234.95	-115.78	-7.96	-920.9	250.31	-279149	0.07	0.13	0.04	0.09	0.06	0.02	0.04
ND10885 + ABT (2Mo)	M269	LEV	1	5	2016-10-19	96	-	-	2.28	1.99	2.01	1.49	0.15	202.45	0.14	0.07	-11.03	245.14	-156.04	-33.04	-924.43	265.79	-381525	0.07	0.12	0.04	0.08	0.06	0.02	0.04
ND10885 + ABT (2Mo)	M269	LEV	1	6	2016-11-01	109	-	-	2.88	2.22	2.24	1.41	0.35	94.71	0.06	0.03	-5.72	196.66	-182.29	-78.36	-992.39	276.63	-197782	0.03	0.05	0.01	0.04	0.03	0.01	0.02
ND10885 + ABT (2Mo)	M269	JMA	2	1	2016-08-24	40	-	-	4.61	2.28	2.24	0.52	0.89	1613.57	1.09	0.48	-219.98	198.57	-461.62	-544.59	-1023.07	316.57	-7606657	0.48	0.64	0.32	0.32	0.23	0.13	0.1
ND10885 + ABT (2Mo)	M269	JMA	2	2	2016-09-07	54	-	-	8.15	3.53	3.19	0.74	1.73	3332.22	2.15	0.61	-175.33	207.46	-286.43	-207.2	-1024.23	324	-6062857	0.61	1.75	0.53	1.22	0.42	0.17	0.25
ND10885 + ABT (2Mo)	M269	JMA	2	3	2016-09-21	68	-	-	4.32	2.16	2.12	0.55	0.84	2373.8	1.54	0.71	-153.42	251.77	-215.98	-79	-1024.66	305.63	-5305224	0.71	1.31	0.3	1.01	0.54	0.17	0.37
ND10885 + ABT (2Mo)	M269	JMA	2	4	2016-10-05	82	-	-	4.22	2.02	1.98	0.43	0.84	2231.24	1.56	0.77	-267.07	202.57	-347.66	-321.72	-1024.14	349.81	-9235245	0.77	1.15	0.36	0.79	0.46	0.17	0.29
ND10885 + ABT (2Mo)	M269	JMA	2	5	2016-10-19	96	-	-	3.14	1.76	1.77	0.39	0.65	1945.34	1.38	0.78	-340.84	239.05	-442.29	-498.02	-1023.92	349.37	-11786067	0.77	0.88	0.38	0.5	0.39	0.19	0.2
ND10885 + ABT (2Mo)	M269	JMA	2	6	2016-11-01	109	-	-	3.81	2.09	2.08	0.42	0.83	2437.58	1.57	0.75	-317.82	241.15	-426.85	-460.55	-1024.75	348.47	-10989996	0.74	0.99	0.45	0.54	0.4	0.2	0.2
ND10885 + ABT (2Mo)	M269	HJY	2	1	2016-08-24	40	-	-	4.61	2.25	2.2	0.33	0.89	1625.87	1.09	0.49	-228.41	198.57	-466.06	-548.66	-1023.07	318.16	-7898295	0.49	0.65	0.33	0.32	0.23	0.13	0.1
ND10885 + ABT (2Mo)	M269	HJY	2	2	2016-09-07	54	-	-	8.15	3.3	3.01	0.44	1.87	3204.95	2.07	0.63	-231.84	182.83	-368	-365.27	-1024.23	348.35	-8016965	0.63	1.6	0.49	1.11	0.36	0.15	0.21
ND10885 + ABT (2Mo)	M269	HJY	2	3	2016-09-21	68	-	-	4.32	2.09	2.03	0.37	0.86	2424.97	1.57	0.75	-177.36	251.77	-231.79	-93.21	-1012.49	315.77	-6.13291e+06	0.77	1.33	0.3	1.03	0.56	0.17	0.39
ND10885 + ABT (2Mo)	M269	HJY	2	4	2016-10-05	82	-	-	4.22	2.16	2.13	0.53	0.78	2117.83	1.48	0.68	-141.2	263.29	-207.69	-84.88	-987.71	295.97	-4.88253e+06	0.68	1.26	0.38	0.88	0.55	0.19	0.36
ND10885 + ABT (2Mo)	M269	HJY	2	5	2016-10-19	96	-	-	3.14	1.91	1.96	0.55	0.58	1907.44	1.35	0.7	-236.06	273.57	-330.55	-301.06	-1023.92	331.37	-8162717	0.71	0.98	0.39	0.59	0.45	0.2	0.25
ND10885 + ABT (2Mo)	M269	HJY	2	6	2016-11-01	109	-	-	3.81	2.13	2.15	0.56	0.81	2703.6	1.74	0.82	-299.84	241.15	-364.26	-359.44	-1024.75	346.9	-10368346	0.82	1.18	0.48	0.7	0.49	0.22	0.27
ND10885 + ABT (2Mo)	M269	LEV	2	1	2016-08-24	40	-	-	4.61	2.76	2.77	0.98	0.73	880.48	0.59	0.22	-62.38	178.21	-295.41	-298.23	-854.08	254.82	-2.15711e+06	0.21	0.45	0.24	0.21	0.15	0.09	0.06
ND10885 + ABT (2Mo)	M269	LEV	2	2	2016-09-07	54	-	-	8.15	4.07	3.91	0.8	1.65	2867.84	1.85	0.45	-87.88	203.36	-193.78	-96.35	-1024.23	267.15	-3.03868e+06	0.45	1.65	0.49	1.16	0.38	0.15	0.23
ND10885 + ABT (2Mo)	M269	LEV	2	3	2016-09-21	68	-	-	4.32	2.32	2.28	0.62	0.79	2186.56	1.42	0.61	-113.69	251.77	-186.2	-56.68	-951.61	281.93	-3.93122e+06	0.61	1.25	0.29	0.96	0.5	0.16	0.34
ND10885 + ABT (2Mo)	M269	LEV	2	4	2016-10-05	82	-	-	4.22	2.55	2.55	0.97	0.62	1685.15	1.18	0.46	-67.92	202.57	-147.28	-42.37	-939.12	236.9	-2.34873e+06	0.46	1.07	0.33	0.74	0.41	0.15	0.26
ND10885 + ABT (2Mo)	M269	LEV	2	5	2016-10-19	96	-	-	3.14	2.26	2.29	1.15	0.4	1301.58	0.92	0.41	-70.69	239.05	-173.5	-102.07	-908.18	230.51	-2.44456e+06	0.41	0.84	0.34	0.5	0.36	0.16	0.2
ND10885 + ABT (2Mo)	M269	LEV	2	6	2016-11-01	109	-	-	3.81	2.49	2.53	0.73	0.68	1662.18	1.07	0.43	-100.27	263.39	-235.97	-167.34	-1024.75	279.16	-3.46735e+06	0.42	0.88	0.39	0.49	0.34	0.16	0.18
ND10885 + ABT (2Mo)	M269	JMA	3	1	2016-08-24	40	-	-	5.12	1.92	1.6	0.35	1.14	2880.28	1.94	1.01	-519.64	379.79	-515.34	-613.82	-1023.07	298.92	-17969006	1.01	1.01	0.6	0.41	0.4	0.26	0.14
ND10885 + ABT (2Mo)	M269	JMA	3	2	2016-09-07	54	-	-	8.12	3.78	3.57	0.67	1.73	8500.37	5.49	1.45	-508.2	301.89	-350.79	-313.95	-1024.23	338.1	-17573284	1.45	3.88	1.48	2.4	0.9	0.4	0.5
ND10885 + ABT (2Mo)	M269	JMA	3	3	2016-09-21	68	-	-	5.19	2.74	2.77	0.45	0.99	6463.11	4.18	1.53	-353.68	365.41	-228.83	-79	-1024.66	324.35	-12229927	1.55	3.45	0.84	2.61	1.13	0.34	0.79
ND10885 + ABT (2Mo)	M269	JMA	3	4	2016-10-05	82	-	-	5.67	2.82	2.78	0.39	1.14	7502.14	5.24	1.86	-538.13	309.85	-286.68	-135.49	-1024.14	363.51	-18608124	1.88	4.06	0.93	3.13	1.24	0.35	0.89
ND10885 + ABT (2Mo)	M269	JMA	3	5	2016-10-19	96	-	-	3.77	1.95	1.95	0.46	0.71	4912.13	3.47	1.79	-720.25	360.88	-400.87	-424.92	-1023.92	383.91	-24905880	1.8	2.19	0.64	1.55	0.95	0.32	0.63
ND10885 + ABT (2Mo)	M269	JMA	3	6	2016-11-01	109	-	-	3.59	1.68	1.68	0.33	0.71	4884.17	3.15	1.87	-842.78	1203.71	-444.96	-507.06	-1024.75	371.9	-29142904	1.89	1.92	0.74	1.18	0.93	0.4	0.53
ND10885 + ABT (2Mo)	M269	HJY	3	1	2016-08-24	40	-	-	5.12	2.08	1.79	0.43	1.12	2758.95	1.86	0.9	-449.99	247.44	-506.37	-605.68	-1023.07	299.61	-15560277	0.89	0.98	0.58	0.4	0.36	0.23	0.13
ND10885 + ABT (2Mo)	M269	HJY	3	2	2016-09-07	54	-	-	8.12	3.7	3.5	0.79	1.74	8719.56	5.63	1.52	-542.66	347.06	-359.34	-332.43	-1024.23	341.16	-18765086	1.51	3.96	1.52	2.44	0.92	0.41	0.51
ND10885 + ABT (2Mo)	M269	HJY	3	3	2016-09-21	68	-	-	5.19	2.63	2.64	0.39	1.03	7046.17	4.56	1.74	-449.34	353.24	-259.66	-115.53	-1024.66	342.75	-15538038	1.73	3.63	0.85	2.78	1.21	0.36	0.85
ND10885 + ABT (2Mo)	M269	HJY	3	4	2016-10-05	82	-	-	5.67	2.83	2.83	0.36	1.13	8126.31	5.68	2.01	-537.64	317.95	-268.9	-107.15	-1024.14	357.98	-18591236	2	4.42	1.01	3.41	1.36	0.38	0.98
ND10885 + ABT (2Mo)	M269	HJY	3	5	2016-10-19	96	-	-	3.77	2.08	2.1	0.48	0.69	6110.1	4.32	2.08	-705.41	360.88	-344.41	-278.73	-1023.92	374.86	-24392784	2.05	2.9	0.85	2.05	1.23	0.42	0.81
ND10885 + ABT (2Mo)	M269	HJY	3	6	2016-11-01	109	-	-	3.59	1.76	1.79	0.34	0.7	5080.46	3.28	1.87	-736.98	322.04	-394.89	-393.82	-1024.75	369.88	-25484392	1.87	2.16	0.82	1.34	1.05	0.44	0.61
ND10885 + ABT (2Mo)	M269	LEV	3	1	2016-08-24	40	-	-	5.12	2.38	2.33	0.51	1.13	2395.41	1.61	0.68	-255.73	379.79	-381.07	-416.32	-1023.07	288.35	-8843027	0.67	1.03	0.61	0.42	0.39	0.25	0.14
ND10885 + ABT (2Mo)	M269	LEV	3	2	2016-09-07	54	-	-	8.12	3.9	3.76	0.77	1.71	7834.06	5.06	1.3	-404.43	301.89	-312.63	-246.21	-1024.23	324.81	-13985141	1.29	3.73	1.39	2.34	0.87	0.38	0.49
ND10885 + ABT (2Mo)	M269	LEV	3	3	2016-09-21	68	-	-	5.19	2.97	2.99	0.85	0.89	5787.9	3.75	1.26	-145.42	314.68	-114.26	-10.01	-1024.66	233.74	-5028601	1.27	3.43	0.8	2.63	1.13	0.33	0.8
ND10885 + ABT (2Mo)	M269	LEV	3	4	2016-10-05	82	-	-	5.67	3.14	3.09	0.86	0.98	6884.58	4.81	1.53	-272.2	307.83	-178.31	-28.2	-1024.14	299.04	-9412478	1.53	4.07	0.94	3.13	1.23	0.35	0.88
ND10885 + ABT (2Mo)	M269	LEV	3	5	2016-10-19	96	-	-	3.73	2.24	2.24	0.76	0.59	4570.11	3.23	1.44	-382.11	433.98	-264.9	-140.65	-1023.92	343.24	-13213329	1.44	2.39	0.72	1.67	1.02	0.35	0.67
ND10885 + ABT (2Mo)	M269	LEV	3	6	2016-11-01	109	-	-	3.59	2.11	2.15	0.65	0.56	3377.21	2.18	1.03	-211.37	334.17	-203.04	-116.78	-1024.75	280.81	-7.30907e+06	1.04	1.84	0.69	1.15	0.85	0.35	0.5
ND10885 + ABT (2Mo)	M269	JMA	4	1	2016-08-24	40	-	-	2.51	0.96	0.85	0.31	0.47	307.94	0.21	0.22	-141.63	157.85	-647.07	-742.09	-964.03	231.71	-4897646	0.22	0.07	0.05	0.02	0.05	0.04	0.01
ND10885 + ABT (2Mo)	M269	JMA	4	2	2016-09-07	54	-	-	4.9	2.37	2.15	0.58	1	982.08	0.63	0.27	-143.45	209.52	-551.17	-679.35	-1024.23	299.84	-4960547	0.26	0.31	0.18	0.13	0.09	0.06	0.03
ND10885 + ABT (2Mo)	M269	JMA	4	3	2016-09-21	68	-	-	3.45	1.58	1.47	0.37	0.71	727.45	0.47	0.3	-151.95	231.48	-503.04	-612.71	-1024.66	317.78	-5254202	0.3	0.26	0.12	0.14	0.13	0.07	0.06
ND10885 + ABT (2Mo)	M269	JMA	4	4	2016-10-05	82	-	-	3.17	1.54	1.45	0.4	0.64	676.49	0.47	0.31	-178.98	220.79	-577.82	-692.16	-1024.14	298.29	-6.18905e+06	0.31	0.22	0.12	0.1	0.1	0.06	0.04
ND10885 + ABT (2Mo)	M269	JMA	4	5	2016-10-19	96	-	-	2.12	1.11	1.05	0.4	0.42	467.58	0.33	0.3	-201.83	192.35	-652.07	-757.92	-1023.92	265.28	-6.97911e+06	0.31	0.1	0.06	0.04	0.07	0.05	0.02
ND10885 + ABT (2Mo)	M269	JMA	4	6	2016-11-01	109	-	-	2.15	1.03	0.95	0.41	0.34	444.54	0.29	0.28	-184.04	180.48	-660.51	-757.82	-1024.75	253.37	-6.36397e+06	0.28	0.09	0.06	0.03	0.06	0.04	0.02
ND10885 + ABT (2Mo)	M269	HJY	4	1	2016-08-24	40	-	-	2.51	1.09	0.97	0.46	0.44	286.41	0.19	0.18	-109.75	157.85	-623.59	-721.73	-1023.07	244.16	-3795144	0.18	0.07	0.05	0.02	0.05	0.04	0.01
ND10885 + ABT (2Mo)	M269	HJY	4	2	2016-09-07	54	-	-	4.9	2.55	2.42	0.8	0.96	814.58	0.53	0.21	-108.01	209.52	-528.36	-650.61	-1024.23	308.38	-3.73494e+06	0.2	0.26	0.15	0.11	0.08	0.05	0.03
ND10885 + ABT (2Mo)	M269	HJY	4	3	2016-09-21	68	-	-	4.25	2.06	1.97	0.65	0.8	1092.55	0.71	0.34	-124.47	243.66	-369.51	-385.43	-1024.66	328.33	-4.30407e+06	0.34	0.49	0.19	0.3	0.2	0.09	0.11
ND10885 + ABT (2Mo)	M269	HJY	4	4	2016-10-05	82	-	-	3.1	1.67	1.55	0.43	0.63	574.44	0.4	0.24	-119.46	220.79	-514.94	-623.34	-1024.14	321.76	-4.13086e+06	0.23	0.21	0.11	0.1	0.09	0.05	0.04
ND10885 + ABT (2Mo)	M269	HJY	4	5	2016-10-19	96	-	-	2.01	1.24	1.23	0.42	0.38	289.34	0.2	0.16	-94.74	192.35	-557.91	-668.58	-1013.77	303.87	-3.27603e+06	0.17	0.09	0.05	0.04	0.06	0.04	0.02
ND10885 + ABT (2Mo)	M269	HJY	4	6	2016-11-01	109	-	-	2.15	1.14	1.08	0.48	0.36	291.58	0.19	0.16	-98.5	180.48	-582.34	-693.11	-1000.48	288.8	-3.40609e+06	0.17	0.08	0.05	0.03	0.06	0.04	0.02
ND10885 + ABT (2Mo)	M269	LEV	4	1	2016-08-24	40	-	-	2.51	1.37	1.28	0.57	0.5	119.04	0.08	0.06	-18.24	157.85	-343.82	-375.6	-825.57	224.67	-630559	0.05	0.07	0.05	0.02	0.04	0.03	0.01
ND10885 + ABT (2Mo)	M269	LEV	4	2	2016-09-07	54	-	-	5.24	3.08	3.02	0.98	0.85	695.21	0.45	0.15	-53.64	209.52	-365.04	-385.8	-960.59	281.84	-1.85478e+06	0.15	0.32	0.19	0.13	0.1	0.06	0.04
ND10885 + ABT (2Mo)	M269	LEV	4	3	2016-09-21	68	-	-	3.63	2.11	2.06	0.85	0.61	507.05	0.33	0.16	-41.39	231.48	-259.91	-225.11	-906.96	270.48	-1.43133e+06	0.16	0.28	0.13	0.15	0.12	0.06	0.06
ND10885 + ABT (2Mo)	M269	LEV	4	4	2016-10-05	82	-	-	3.1	2.02	1.99	0.96	0.51	402.75	0.28	0.14	-51.97	220.79	-366.93	-376.38	-945.2	304.29	-1797212	0.14	0.2	0.1	0.1	0.09	0.05	0.04
ND10885 + ABT (2Mo)	M269	LEV	4	5	2016-10-19	96	-	-	2.23	1.44	1.45	0.64	0.32	163.62	0.12	0.08	-23.35	192.35	-289.44	-290.91	-952.85	235.98	-807531	0.08	0.1	0.06	0.04	0.06	0.04	0.02
ND10885 + ABT (2Mo)	M269	LEV	4	6	2016-11-01	109	-	-	2.15	1.38	1.36	0.81	0.3	157.61	0.1	0.07	-23.89	180.48	-345.15	-351.36	-937.79	268.56	-825940	0.07	0.07	0.04	0.03	0.05	0.03	0.02
ND10885 + ABT (2Mo)	M269	JMA	5	1	2016-08-24	40	-	-	4.62	1.8	1.57	0.44	0.89	1311.67	0.88	0.49	-187.05	330.92	-383.02	-377.64	-1023.07	358.19	-6467985	0.49	0.61	0.27	0.34	0.29	0.14	0.15
ND10885 + ABT (2Mo)	M269	JMA	5	2	2016-09-07	54	-	-	7.17	3.23	2.95	0.78	1.49	3834.07	2.47	0.77	-163.81	691.93	-212	-47.08	-1024.23	357.53	-5664324	0.77	1.94	0.47	1.47	0.54	0.15	0.39
ND10885 + ABT (2Mo)	M269	JMA	5	3	2016-09-21	68	-	-	4.39	2.42	2.39	0.52	0.82	3211.38	2.08	0.86	-87.12	318.74	-101.67	34.64	-1024.66	303.72	-3.01264e+06	0.86	1.9	0.24	1.66	0.74	0.12	0.62
ND10885 + ABT (2Mo)	M269	JMA	5	4	2016-10-05	82	-	-	5.09	2.41	2.41	0.46	0.8	3633.94	2.54	1.05	-166.88	328.07	-156.98	22.41	-1024.14	350.92	-5.77069e+06	1.06	2.15	0.29	1.86	0.83	0.13	0.7
ND10885 + ABT (2Mo)	M269	JMA	5	5	2016-10-19	96	-	-	4.51	2.45	2.39	0.52	0.75	5099.95	3.61	1.47	-290.07	295.91	-196.78	-0.55	-1023.92	360.34	-10030528	1.47	2.91	0.62	2.29	1.12	0.25	0.87
ND10885 + ABT (2Mo)	M269	JMA	5	6	2016-11-01	109	-	-	5.51	2.65	2.54	0.46	1.07	6085.81	3.93	1.48	-349.73	322.04	-236.49	-5.56	-1024.75	385.17	-12093637	1.48	2.94	0.49	2.45	1.05	0.2	0.85
ND10885 + ABT (2Mo)	M269	HJY	5	1	2016-08-24	40	-	-	4.62	1.96	1.76	0.44	0.89	1174.16	0.79	0.4	-144.24	330.92	-362.04	-357.27	-1023.07	346.8	-4987866	0.4	0.55	0.24	0.31	0.24	0.11	0.13
ND10885 + ABT (2Mo)	M269	HJY	5	2	2016-09-07	54	-	-	7.17	3.42	3.18	0.83	1.46	3552.18	2.29	0.67	-127	691.93	-188.32	-22.45	-1024.23	354.57	-4.39144e+06	0.67	1.81	0.41	1.4	0.48	0.12	0.36
ND10885 + ABT (2Mo)	M269	HJY	5	3	2016-09-21	68	-	-	4.08	2.32	2.27	0.75	0.82	2815.18	1.82	0.79	-74.7	318.74	-94.64	34.64	-1024.66	282.36	-2.58311e+06	0.79	1.66	0.22	1.44	0.69	0.12	0.57
ND10885 + ABT (2Mo)	M269	HJY	5	4	2016-10-05	82	-	-	4.81	2.47	2.56	0.45	0.8	2578.92	1.8	0.73	-104.67	269.37	-143.61	24.43	-1024.14	329.59	-3619580	0.73	1.59	0.2	1.39	0.59	0.09	0.5
ND10885 + ABT (2Mo)	M269	HJY	5	5	2016-10-19	96	-	-	4.51	2.78	2.82	0.78	0.71	3021.98	2.14	0.77	-104.94	295.91	-134.32	21.79	-1023.92	329.63	-3.6289e+06	0.78	1.82	0.31	1.51	0.63	0.11	0.52
ND10885 + ABT (2Mo)	M269	HJY	5	6	2016-11-01	109	-	-	5.51	2.92	2.88	0.57	1.05	4246.88	2.74	0.94	-230.02	322.04	-242.93	-1.52	-1024.75	389.41	-7.95382e+06	0.95	1.99	0.3	1.69	0.65	0.11	0.54
ND10885 + ABT (2Mo)	M269	LEV	5	1	2016-08-24	40	-	-	4.62	2.05	1.83	0.63	0.86	1121.28	0.75	0.37	-83.9	330.92	-231.16	-169.96	-1023.07	295.26	-2.90129e+06	0.36	0.6	0.25	0.35	0.28	0.12	0.16
ND10885 + ABT (2Mo)	M269	LEV	5	2	2016-09-07	54	-	-	7.2	3.89	3.7	1.15	1.37	3504.11	2.26	0.58	-85.27	691.93	-145.56	-16.29	-1024.23	301.16	-2.94858e+06	0.59	1.88	0.48	1.4	0.47	0.13	0.34
ND10885 + ABT (2Mo)	M269	LEV	5	3	2016-09-21	68	-	-	4.39	2.57	2.57	0.8	0.76	3011.89	1.95	0.76	-30.56	312.65	-40.56	40.73	-1024.66	224.66	-1.05684e+06	0.75	1.84	0.22	1.62	0.7	0.1	0.6
ND10885 + ABT (2Mo)	M269	LEV	5	4	2016-10-05	82	-	-	4.81	2.65	2.67	1.02	0.69	3202.91	2.24	0.84	-31	309.85	-36.65	40.62	-1024.14	228.21	-1.07214e+06	0.85	2.08	0.25	1.83	0.77	0.1	0.67
ND10885 + ABT (2Mo)	M269	LEV	5	5	2016-10-19	96	-	-	4.51	2.7	2.74	0.85	0.73	3505.93	2.48	0.92	-36.27	299.97	-39.52	36	-1023.92	218.54	-1.25435e+06	0.92	2.3	0.38	1.92	0.85	0.14	0.71
ND10885 + ABT (2Mo)	M269	LEV	5	6	2016-11-01	109	-	-	5.51	2.83	2.64	0.74	1.07	4005.55	2.59	0.91	-58.29	322.04	-63.46	38.93	-1024.75	259.9	-2.01565e+06	0.92	2.34	0.33	2.01	0.82	0.12	0.7
ND10885 + ABT (2Mo)	M269	JMA	6	1	2016-08-24	40	-	-	4.46	1.46	1.24	0.4	0.85	991.71	0.67	0.46	-248.82	302.41	-553.1	-670.83	-1023.07	285.62	-8604048	0.45	0.27	0.14	0.13	0.15	0.09	0.06
ND10885 + ABT (2Mo)	M269	JMA	6	2	2016-09-07	54	-	-	7.79	3.21	2.74	0.76	1.68	2736.35	1.77	0.55	-226.26	320.37	-415.73	-453.54	-1024.23	323.92	-7.82412e+06	0.54	0.92	0.51	0.41	0.29	0.16	0.13
ND10885 + ABT (2Mo)	M269	JMA	6	3	2016-09-21	68	-	-	4.61	2.03	1.84	0.43	0.97	1958.76	1.27	0.62	-218.16	328.89	-349.04	-328.61	-1024.66	348.02	-7.54387e+06	0.63	0.83	0.32	0.51	0.38	0.16	0.22
ND10885 + ABT (2Mo)	M269	JMA	6	4	2016-10-05	82	-	-	4.28	2.14	1.98	0.56	0.89	1559.08	1.09	0.51	-168.74	317.95	-329.25	-267.06	-1024.14	347.95	-5.83493e+06	0.51	0.81	0.31	0.5	0.33	0.14	0.19
ND10885 + ABT (2Mo)	M269	JMA	6	5	2016-10-19	96	-	-	3.51	1.77	1.61	0.56	0.7	1548.19	1.1	0.62	-263.41	271.54	-428.96	-461.47	-1023.92	356.4	-9108432	0.61	0.68	0.29	0.39	0.32	0.15	0.17
ND10885 + ABT (2Mo)	M269	JMA	6	6	2016-11-01	109	-	-	3.25	1.4	1.24	0.44	0.62	1313.26	0.85	0.61	-301.07	307.88	-507.6	-610.2	-1024.75	347.64	-10410828	0.59	0.4	0.2	0.2	0.25	0.13	0.12
ND10885 + ABT (2Mo)	M269	HJY	6	1	2016-08-24	40	-	-	4.46	1.73	1.52	0.43	0.87	806.3	0.54	0.31	-175.92	294.27	-566.67	-695.26	-1023.07	285.73	-6083181	0.31	0.22	0.11	0.11	0.1	0.06	0.04
ND10885 + ABT (2Mo)	M269	HJY	6	2	2016-09-07	54	-	-	7.79	2.88	2.37	0.51	1.78	2769.03	1.79	0.62	-273.38	320.37	-445.01	-508.97	-1024.23	307.83	-9453301	0.61	0.89	0.51	0.38	0.3	0.18	0.12
ND10885 + ABT (2Mo)	M269	HJY	6	3	2016-09-21	68	-	-	4.61	2.18	2.05	0.39	0.98	1683.51	1.09	0.5	-192.31	377.59	-376.52	-385.43	-1024.66	336.17	-6650157	0.51	0.71	0.27	0.44	0.28	0.12	0.16
ND10885 + ABT (2Mo)	M269	HJY	6	4	2016-10-05	82	-	-	4.28	2.48	2.44	0.79	0.83	1325.44	0.93	0.37	-118.71	307.83	-314.17	-254.92	-1024.14	328.46	-4.10489e+06	0.38	0.69	0.26	0.43	0.25	0.11	0.14
ND10885 + ABT (2Mo)	M269	HJY	6	5	2016-10-19	96	-	-	3.45	2.19	2.2	0.8	0.61	953.19	0.67	0.31	-92.11	220.78	-300.47	-238.11	-1023.92	318.51	-3185010	0.31	0.5	0.19	0.31	0.21	0.09	0.12
ND10885 + ABT (2Mo)	M269	HJY	6	6	2016-11-01	109	-	-	3.25	1.62	1.48	0.49	0.63	947.63	0.61	0.38	-165.21	224.97	-446.46	-513.13	-1024.75	327.66	-5.71289e+06	0.37	0.33	0.16	0.17	0.18	0.09	0.09
ND10885 + ABT (2Mo)	M269	LEV	6	1	2016-08-24	40	-	-	4.46	2.18	2.04	0.63	0.9	547.7	0.37	0.17	-67.1	212.83	-404.38	-430.57	-933.48	282.32	-2.32035e+06	0.17	0.21	0.11	0.1	0.09	0.05	0.04
ND10885 + ABT (2Mo)	M269	LEV	6	2	2016-09-07	54	-	-	7.79	3.6	3.26	0.79	1.75	2284.55	1.47	0.41	-139.19	320.37	-347.05	-328.32	-1022.17	310.29	-4.81295e+06	0.4	0.84	0.46	0.38	0.26	0.14	0.12
ND10885 + ABT (2Mo)	M269	LEV	6	3	2016-09-21	68	-	-	4.61	2.48	2.47	0.76	0.91	1467.89	0.95	0.38	-84.86	377.59	-220.08	-139.88	-927.25	280.48	-2.93452e+06	0.39	0.75	0.27	0.48	0.3	0.12	0.18
ND10885 + ABT (2Mo)	M269	LEV	6	4	2016-10-05	82	-	-	4.28	2.52	2.44	0.88	0.79	1243.99	0.87	0.34	-84.28	307.83	-243.18	-147.63	-1024.14	298.29	-2914462	0.35	0.7	0.26	0.44	0.26	0.11	0.15
ND10885 + ABT (2Mo)	M269	LEV	6	5	2016-10-19	96	-	-	3.45	2.22	2.24	0.8	0.59	1053.02	0.74	0.34	-69.7	267.48	-213.25	-140.65	-1023.92	268.88	-2.41015e+06	0.33	0.61	0.24	0.37	0.28	0.12	0.16
ND10885 + ABT (2Mo)	M269	LEV	6	6	2016-11-01	109	-	-	3.25	1.82	1.72	0.73	0.55	909.93	0.59	0.32	-122.48	224.97	-378.17	-407.98	-990.37	297.61	-4235169	0.32	0.36	0.18	0.18	0.19	0.1	0.09
ND10885 + ABT (2Mo)	M269	JMA	7	1	2016-08-24	40	-	-	3.64	1.41	1.22	0.41	0.67	999.59	0.67	0.48	-246.28	257.62	-514.66	-613.82	-1023.07	295.38	-8516082	0.48	0.35	0.2	0.15	0.19	0.12	0.07
ND10885 + ABT (2Mo)	M269	JMA	7	2	2016-09-07	54	-	-	7.39	3.16	2.9	0.39	1.68	3296.95	2.13	0.67	-212.04	449.7	-315.88	-274.95	-1024.23	333.73	-7332090	0.67	1.64	0.49	1.15	0.43	0.17	0.26
ND10885 + ABT (2Mo)	M269	JMA	7	3	2016-09-21	68	-	-	4.65	2.48	2.35	0.48	0.99	2887.82	1.87	0.75	-146.76	432.38	-195.25	-26.24	-1024.66	310.32	-5074743	0.75	1.61	0.31	1.3	0.58	0.15	0.43
ND10885 + ABT (2Mo)	M269	JMA	7	4	2016-10-05	82	-	-	4.62	2.46	2.34	0.49	1	3111.03	2.17	0.88	-226.84	441.43	-254.58	-78.81	-1024.14	350.37	-7844001	0.89	1.76	0.38	1.38	0.62	0.17	0.45
ND10885 + ABT (2Mo)	M269	JMA	7	5	2016-10-19	96	-	-	5.83	2.58	2.52	0.37	1.25	4659.19	3.3	1.28	-441.95	267.48	-348.22	-286.85	-1023.92	374.16	-15282277	1.27	2.38	0.58	1.8	0.75	0.22	0.53
ND10885 + ABT (2Mo)	M269	JMA	7	6	2016-11-01	109	+	-	6.39	2.45	2.32	0.33	1.2	4736.55	3.06	1.25	-340.24	324.06	-271.42	-104.65	-1024.75	358.75	-11765425	1.25	2.45	0.53	1.92	0.84	0.23	0.61
ND10885 + ABT (2Mo)	M269	HJY	7	1	2016-08-24	40	-	-	3.64	1.71	1.57	0.57	0.67	706.49	0.48	0.28	-131.52	208.75	-481.06	-546.63	-1023.07	280	-4.54796e+06	0.27	0.27	0.16	0.11	0.12	0.08	0.04
ND10885 + ABT (2Mo)	M269	HJY	7	2	2016-09-07	54	-	-	7.39	2.82	2.57	0.3	1.64	3532.8	2.28	0.81	-307.68	254.68	-383.42	-391.96	-1024.23	359.39	-10639465	0.8	1.69	0.51	1.18	0.45	0.17	0.28
ND10885 + ABT (2Mo)	M269	HJY	7	3	2016-09-21	68	-	-	4.65	2.33	2.23	0.36	1.08	2880.53	1.86	0.8	-199.66	403.97	-248.7	-83.06	-1024.66	337.25	-6.90425e+06	0.8	1.57	0.31	1.26	0.57	0.15	0.42
ND10885 + ABT (2Mo)	M269	HJY	7	4	2016-10-05	82	-	-	4.62	2.29	2.16	0.39	1.08	3153.62	2.2	0.96	-238.66	1077.05	-248.21	-68.69	-1024.14	361.02	-8252819	0.96	1.83	0.39	1.44	0.66	0.18	0.48
ND10885 + ABT (2Mo)	M269	HJY	7	5	2016-10-19	96	-	-	5.83	3	2.93	0.62	1.11	4126.98	2.92	0.97	-280.31	210.62	-291.76	-140.65	-1023.92	359.26	-9692908	0.96	2.2	0.51	1.69	0.63	0.17	0.46
ND10885 + ABT (2Mo)	M269	HJY	7	6	2016-11-01	109	+	-	6.55	2.83	2.74	0.62	1.2	4634.93	2.99	1.06	-277.05	324.06	-259.99	-100.6	-1024.75	345.91	-9580236	1.07	2.38	0.52	1.86	0.73	0.21	0.52
ND10885 + ABT (2Mo)	M269	LEV	7	1	2016-08-24	40	-	-	3.64	1.91	1.84	0.66	0.66	561.93	0.38	0.2	-66.87	208.75	-339.24	-349.13	-986.42	258.3	-2312248	0.2	0.29	0.17	0.12	0.14	0.09	0.05
ND10885 + ABT (2Mo)	M269	LEV	7	2	2016-09-07	54	-	-	7.39	3.83	3.75	0.63	1.55	2927.82	1.89	0.49	-83.37	987.54	-167.53	-69.66	-1005.75	269.56	-2.88281e+06	0.5	1.68	0.47	1.21	0.41	0.15	0.26
ND10885 + ABT (2Mo)	M269	LEV	7	3	2016-09-21	68	-	-	4.65	2.68	2.64	0.77	0.93	2642.7	1.71	0.64	-65.1	239.6	-102.74	4.2	-984.08	222.25	-2.251e+06	0.63	1.62	0.33	1.29	0.59	0.16	0.43
ND10885 + ABT (2Mo)	M269	LEV	7	4	2016-10-05	82	-	-	4.62	2.95	2.93	1.03	0.82	2544.25	1.78	0.6	-56.68	283.54	-92.58	4.19	-937.1	213.24	-1.95993e+06	0.61	1.68	0.37	1.31	0.56	0.15	0.41
ND10885 + ABT (2Mo)	M269	LEV	7	5	2016-10-19	96	-	-	5.83	3.21	3.1	0.73	1.03	4068.29	2.88	0.9	-142.77	383.22	-161.66	-4.61	-1023.92	294.41	-4936897	0.88	2.45	0.51	1.94	0.73	0.18	0.55
ND10885 + ABT (2Mo)	M269	LEV	7	6	2016-11-01	109	+	-	6.19	2.76	2.68	0.74	0.93	3509.19	2.26	0.82	-117.55	324.06	-143.86	-11.63	-1024.75	271.84	-4064979	0.82	2	0.48	1.52	0.69	0.2	0.49
ND10885 + ABT (2Mo)	M269	JMA	8	1	2016-08-24	40	-	-	6.49	2.29	1.87	0.5	1.3	1828.18	1.23	0.54	-184.83	253.55	-343.46	-377.64	-1023.07	354	-6.39146e+06	0.54	0.78	0.28	0.5	0.3	0.1	0.2
ND10885 + ABT (2Mo)	M269	JMA	8	2	2016-09-07	54	-	-	6.9	3.2	2.98	0.52	1.4	2901.53	1.87	0.59	-163.56	260.84	-276.96	-184.62	-1024.23	345.59	-5.65574e+06	0.59	1.41	0.4	1.01	0.4	0.12	0.28
ND10885 + ABT (2Mo)	M269	JMA	8	3	2016-09-21	68	-	-	3.78	2.26	2.29	0.57	0.67	1813.55	1.17	0.52	-112.15	241.62	-212.51	-62.77	-1024.66	304.7	-3.87813e+06	0.53	0.97	0.27	0.7	0.4	0.13	0.27
ND10885 + ABT (2Mo)	M269	JMA	8	4	2016-10-05	82	-	-	3.58	2.12	2.17	0.59	0.64	2284.86	1.6	0.75	-189.8	232.93	-255.85	-76.78	-1024.14	337.34	-6563310	0.74	1.23	0.27	0.96	0.52	0.14	0.38
ND10885 + ABT (2Mo)	M269	JMA	8	5	2016-10-19	96	-	-	3.94	2.44	2.47	0.7	0.7	3006.7	2.13	0.87	-298.36	299.97	-334.4	-270.6	-1023.92	368.3	-10317195	0.89	1.45	0.42	1.03	0.53	0.17	0.36
ND10885 + ABT (2Mo)	M269	JMA	8	6	2016-11-01	109	+	-	6.56	2.55	2.36	0.59	1.06	4024.6	2.6	1.02	-260.52	269.46	-262.23	-126.89	-1024.75	344.38	-9008531	0.99	2.02	0.54	1.48	0.7	0.22	0.48
ND10885 + ABT (2Mo)	M269	HJY	8	1	2016-08-24	40	-	-	5.29	2.57	2.42	0.75	0.97	831.89	0.56	0.22	-89.1	225.04	-427.02	-522.2	-984.38	310.11	-3080946	0.21	0.31	0.16	0.15	0.1	0.05	0.05
ND10885 + ABT (2Mo)	M269	HJY	8	2	2016-09-07	54	-	-	6.9	2.55	2.02	0.45	1.64	2654	1.71	0.67	-325.67	260.84	-484.8	-601.34	-1024.23	343.27	-11261346	0.67	1.05	0.4	0.65	0.28	0.13	0.15
ND10885 + ABT (2Mo)	M269	HJY	8	3	2016-09-21	68	-	-	3.78	2.03	2.02	0.43	0.76	2065.45	1.34	0.66	-198.4	241.62	-295.41	-233.23	-1024.66	325.82	-6860696	0.67	1.02	0.32	0.7	0.43	0.16	0.27
ND10885 + ABT (2Mo)	M269	HJY	8	4	2016-10-05	82	-	-	3.58	1.74	1.63	0.5	0.82	2298.53	1.61	0.92	-294.11	295.68	-321.29	-281.23	-1024.14	344.12	-10170343	0.92	1.19	0.3	0.89	0.56	0.18	0.38
ND10885 + ABT (2Mo)	M269	HJY	8	5	2016-10-19	96	-	-	3.94	2.35	2.32	0.77	0.73	3051.11	2.16	0.92	-358.78	299.97	-392.28	-431.01	-1023.92	360.58	-12406287	0.91	1.36	0.47	0.89	0.5	0.2	0.3
ND10885 + ABT (2Mo)	M269	HJY	8	6	2016-11-01	109	+	-	6.81	2.76	2.62	0.82	1.13	3961.2	2.56	0.93	-264.12	269.46	-289.42	-203.73	-1024.75	334.99	-9133163	0.91	1.97	0.6	1.37	0.62	0.23	0.39
ND10885 + ABT (2Mo)	M269	LEV	8	1	2016-08-24	40	-	-	5.73	3.17	3.03	1.3	1	871.47	0.59	0.19	-37.58	253.55	-209.93	-123.12	-939.59	291.12	-1299489	0.18	0.46	0.18	0.28	0.14	0.05	0.09
ND10885 + ABT (2Mo)	M269	LEV	8	2	2016-09-07	54	-	-	6.9	3.89	3.84	1.21	1.35	2033.84	1.31	0.34	-60.98	260.84	-184.1	-47.08	-917.48	292.95	-2.10865e+06	0.33	1.09	0.32	0.77	0.27	0.08	0.19
ND10885 + ABT (2Mo)	M269	LEV	8	3	2016-09-21	68	-	-	3.78	2.52	2.54	1.14	0.54	1474.8	0.95	0.38	-42.85	241.62	-111.48	-12.04	-929.28	223.06	-1481635	0.38	0.87	0.23	0.64	0.34	0.1	0.24
ND10885 + ABT (2Mo)	M269	LEV	8	4	2016-10-05	82	-	-	3.58	2.43	2.42	0.9	0.48	1715.65	1.2	0.49	-63.17	232.93	-132.11	0.14	-987.71	271.94	-2.18443e+06	0.48	1.04	0.21	0.83	0.42	0.09	0.33
ND10885 + ABT (2Mo)	M269	LEV	8	5	2016-10-19	96	-	-	3.94	2.7	2.75	1.13	0.58	2419.67	1.71	0.63	-134.03	299.97	-212.14	-61.46	-1023.92	315.11	-4.63464e+06	0.63	1.35	0.39	0.96	0.48	0.15	0.33
ND10885 + ABT (2Mo)	M269	LEV	8	6	2016-11-01	109	+	-	5.69	2.7	2.61	0.83	0.93	3477.37	2.24	0.83	-218.28	269.46	-263.01	-189.58	-1024.75	309.77	-7.54785e+06	0.83	1.77	0.64	1.13	0.6	0.25	0.35

## Sheet: Fig 3
Fig. 3A
Rx	Animal	Lesion #	Path	CFU	Size (mm)
HRZE	BJ41	1	Fibrotic	0	2.5
HRZE	BJ41	2	Fibrotic	7	2.5
HRZE	BJ41	3	Fibrotic	0	3
HRZE	BJ41	4	Fibrotic	0	2
HRZE	BJ41	5	Fibrotic	0	3
HRZE	BJ41	6	Fibrotic	0	2
HRZE	BJ41	7	Fibrotic	0	2
HRZE	BJ41	8	Fibrotic	7	5
HRZE	BJ41	9	Fibrotic	0	2.5
HRZE	BJ41	10	Fibrotic	0	3
HRZE	BJ41	11	Fibrotic	0	2.5
HRZE	BJ41	12	Fibrotic	0	2
HRZE	BJ06	1	Caseous-Fibrotic	13	1.5
HRZE	BJ06	2	Caseous-Fibrotic	0	2
HRZE	BJ06	3	Cavity	0	2.5
HRZE	BJ06	4	Fibrotic	0	2
HRZE	BJ06	5	Cavity	53	6
HRZE	BJ06	6	Caseous-Fibrotic	0	3
HRZE	BJ06	7	Caseous-Fibrotic	0	2
HRZE	BJ06	8	Cavity	0	4
HRZE	BJ06	9	Cavity	0	5
HRZE	BJ06	10	Cavity	7	2.5
HRZE	BF25	1	Fibrotic	7	2
HRZE	BF25	2	Caseous-Fibrotic	0	3
HRZE	BF25	3	Cavity	7	15
HRZE	BF25	4	Fibrotic	7	3.5
HRZE	BF25	5	Caseous-Fibrotic	267	15
HRZE	BF25	6	Fibrotic	17	3
HRZE	BE24	1	Fibrotic	0	2.5
HRZE	BE24	2	Fibrotic	0	4.5
HRZE	BE24	3	Fibrotic	0	3
HRZE	BE24	4	Fibrotic	6.66667	5
HRZE	BE24	5	Cavity	66.6667	6
HRZE	BE24	6	Fibrotic	8.88889	4
HRZE	BE24	7	Fibrotic	126	3
HRZE	BE24	8	Cavity	20	4
HRZE	BF42	1	Fibrotic	27	8
HRZE	BF42	2	Cavity	40	2.5
HRZE	BF42	3	Fibrotic	23	5
HRZE	BF42	4	Fibrotic	0	2
HRZE	BF42	5	Fibrotic	20	5
HRZE	BF42	6	Fibrotic	80	2.5
HRZE	BF05	1	Fibrotic	13	2.5
HRZE	BF05	2	Fibrotic	106	1
HRZE	BF05	3	Caseous-Fibrotic	0	6
HRZE	BF05	4	Fibrotic	33	6
HRZE	BF05	5	Fibrotic	7	3
HRZE	BF05	6	Fibrotic	0	4
HRZE	BG22	1	Caseous-Fibrotic	0	3
HRZE	BG22	2	Caseous-Fibrotic	27	6
HRZE	BG22	3	Cavity	0	3.5
HRZE	BG22	4	Cavity	0	3
HRZE	BG22	5	Cavity	0	4
HRZE	BG22	6	Cavity	6	3
HRZE	BG22	7	Caseous-Fibrotic	0	2.3
HRZE	BG22	8	Caseous-Fibrotic	0	4
HRZE	BD43	1	Cavity	0	4
HRZE	BD43	2	Cavity	13	3
HRZE	BD43	3	Caseous-Fibrotic	13	3
HRZE	BD43	4	Cavity	8	4
HRZE	BD43	5	Cavity	13	3
HRZE	BD43	6	Cavity	5	2.5
HRZE	BD43	7	Cavity	0	3.5
HS	BH01	1	Fibrotic	11	4
HS	BH01	2	Cavity	107	5
HS	BH01	3	Caseous-Fibrotic	0	2.5
HS	BH01	4	Cavity	20	2
HS	BH01	5	Cavity	0	3
HS	BH02	1	Cavity	27	4
HS	BH02	2	Cavity	220	4
HS	BH02	3	Fibrotic	13	4
HS	BH02	4	Cavity	40	11
HS	BH02	5	Fibrotic	7	3
HS	BH02	6	Fibrotic	3	5
HS	BH02	7	Caseous-Fibrotic	0	4
HS	BE53	1	Caseous-Fibrotic	11	2.5
HS	BE53	2	Caseous-Fibrotic	0	2
HS	BE53	3	Fibrotic	21	4.5
HS	BE53	4	Caseous-Fibrotic	8	3.5
HS	BE53	5	Caseous-Fibrotic	16	3.5
HS	BD42	1	Fibrotic	13	3
HS	BD42	2	Fibrotic	0	6
HS	BD42	3	Fibrotic	13	7
HS	BD42	4	Caseous-Fibrotic	13	4
HS	BD42	5	Fibrotic	40	3.5
HS	BD42	6	Fibrotic	0	6
HS	BD42	7	Cavity	313	3.5
HS	BD42	8	Cavity	686	8.5
HS	BF28	1	Caseous-Fibrotic	3	3
HS	BF28	2	Caseous-Fibrotic	3	2.5
HS	BF28	3	Caseous-Fibrotic	13	4
HS	BF28	4	Fibrotic	0	3
HS	BF28	5	Caseous-Fibrotic	32	4
HS	BF28	6	Caseous-Fibrotic	3	2
HS	BG27	1	Cavity	13	4
HS	BG27	2	Fibrotic	7	2
HS	BG27	3	Fibrotic	33	8
HS	BG27	4	Fibrotic	7	2.5
HS	BG27	5	Cavity	1026	3
HS	BG27	6	Cavity	147	7
HS	BG27	7	Cavity	320	4
HS	BG27	8	Fibrotic	360	3.5
HS	BG21	1	Fibrotic	27	4
HS	BG21	2	Caseous-Fibrotic	73	7.5
HS	BG21	3	Caseous-Fibrotic	7	2.5
HS	BG21	4	Caseous-Fibrotic	0	5
HS	BG21	5	Cavity	147	6
HS	BG21	6	Caseous-Fibrotic	140	8.5
HS	BG21	7	Cavity	13	2.5
HS	BG21	8	Cavity	13	6
ND10885	BL24	1	Cavity	48400	4
ND10885	BL24	2	Cavity	40666	3
ND10885	BL24	3	Caseous-Fibrotic	306000	4
ND10885	BL24	4	Cavity	29466	3
ND10885	BL24	5	Caseous-Fibrotic	9333	2
ND10885	BL24	6	Caseous-Fibrotic	48600	5
ND10885	BL24	7	Cavity	736000	8
ND10885	BL24	8	Cavity	533333	6
ND10885	BL24	9	Cavity	315151	5
ND10885	BL24	10	Caseous-Fibrotic	42866	5
ND10885	BL24	11	Caseous-Fibrotic	15600	3
ND10885	M269	1	Cavity	36000	4
ND10885	M269	2	Caseous-Fibrotic	50666	10
ND10885	M269	3	Cavity	10909	5
ND10885	M269	4	Cavity	26080	12
ND10885	M269	5	Caseous-Fibrotic	3920	8
ND10885	M269	6	Cavity	23800	5
ND10885	M269	7	Cavity	57600	4
ND10885	M269	8	Cavity	57600	6
ND10885	M269	9	Caseous-Fibrotic	57600	4
ND10885	M269	10	Caseous-Fibrotic	10323	14
ND10885	M269	11	Cavity	5862	10
ND10885	M269	12	Cavity	1433	12
ND10885	M269	13	Cavity	78000	8
ND10885	M269	14	Cavity	40000	6
ND10885	BI73	1	Caseous-Fibrotic	5466	3
ND10885	BI73	2	Caseous-Fibrotic	13200	3
ND10885	BI73	3	Caseous-Fibrotic	17213	5
ND10885	BI73	4	Cavity	533333	10
ND10885	BI73	5	Caseous-Fibrotic	13800	5
ND10885	BI73	6	Cavity	29800	3
ND10885	BI73	7	Cavity	3966	4
ND10885	BI73	8	Cavity	169866	6
ND10885	BI73	9	Cavity	12133	3
ND10885	BI73	10	Caseous-Fibrotic	246666	20
ND10885	BI73	11	Cavity	618666	12
ND10885	BI73	12	Fibrotic	543	2
ND10885	BI73	13	Caseous-Fibrotic	6173	8
ND10885	BI73	14	Cavity	224000	8
ND10885	BI73	15	Caseous-Fibrotic	55200	10
ND10885	BI73	16	Caseous-Fibrotic	39000	8
ND10885	BI73	17	Cavity	768000	9
ND10885	BI73	18	Cavity	405333	8
ND10885	BI73	19	Cavity	112000	6
ND10885	BI31	1	Caseous-Fibrotic	13	3
ND10885	BI31	2	Caseous-Fibrotic	1066	3
ND10885	BI31	3	Caseous-Fibrotic	53	3
ND10885	BI31	4	Caseous-Fibrotic	5577	6
ND10885	BI31	5	Cavity	66666	10
ND10885	BI31	6	Caseous-Fibrotic	431	6
ND10885	BI31	7	Caseous-Fibrotic	1195	6
ND10885	BI31	8	Fibrotic	120	4
ND10885	BI31	9	Cavity	7200	3
ND10885	BI31	10	Caseous-Fibrotic	1066	4
ND10885	BI31	11	Cavity	2124	11
ND10885	BI31	12	Caseous-Fibrotic	7200	10
ND10885	BI31	13	Fibrotic	88	2
ND10885	BI31	14	Caseous-Fibrotic	4773	5
ND10885	BI31	15	Cavity	33636	12
ND10885	BI61	1	Fibrotic	13	1
ND10885	BI61	2	Caseous-Fibrotic	657	3
ND10885	BI61	3	Fibrotic	0	1
ND10885	BI61	4	Caseous-Fibrotic	560	4
ND10885	BI61	5	Caseous-Fibrotic	106	3
ND10885	BI61	6	Caseous-Fibrotic	80	2
ND10885	BI61	7	Fibrotic	13	2
ND10885	BI61	8	Caseous-Fibrotic	507	3
ND10885	BI61	9	Fibrotic	1653	3
ND10885	BI61	10	Cavity	267	3
ND10885	BI61	11	Cavity	1674	4
ND10885	BI61	12	Caseous-Fibrotic	620	2
ND10885	BI61	13	Cavity	1080	3
ND10885	BI61	14	Caseous-Fibrotic	3	3
ND10885	BI61	15	Cavity	12333	10
ND10885	BI61	16	Fibrotic	0	5
ND10885	BI61	17	Caseous-Fibrotic	2680	5

## Sheet: Fig 4
Fig. 4A	OD 580nm
Time (Day)	WT Regular	WT Regular + atc	ndh-2-TetOFF regular	ndh-2-TetOFF regular + atc
0	0.005	0.005	0.005	0.005
4	0.04	0.04	0.035	0.025
7	0.075	0.055	0.035	0.01
9	0.14	0.11	0.07	0.02
11	0.23	0.19	0.15	0.04
14	0.55	0.475	0.27	0.04
16	0.75	0.7	0.48	0.04
18	0.875	0.875	0.75	0.04
21	0.85	0.925	0.85	0.03
24	1.025	0.95	0.875	0.01
28	1.1	1.175	1.15	0.05
35	1.175	1.075	1.2	0.03
Fig. 4B	OD 580nm
Time (Day)	WT Regular	WT Regular + atc	ndh-2-TetOFF regular	ndh-2-TetOFF regular + atc
0	0.005	0.005	0.005	0.005
4	0.02	0.025	0.025	0.025
7	0.04	0.045	0.025	0.03
9	0.1	0.1	0.065	0.065
11	0.18	0.18	0.13	0.12
14	0.45	0.4	0.31	0.26
16	0.7	0.7	0.49	0.41
18	0.8	0.8	0.65	0.65
21	0.8	0.8	0.825	0.775
24	0.925	0.9	0.875	0.825
28	1.125	1.1	1.05	1.125
35	1.125	0.975	1.125	1.075
Fig. 4C	CFU/ml
Time (Day)	WT								Dndh-2								Dndh-2::comp
0	950000	1100000	810000		710000	1040000	1150000		230000	210000	140000		610000	520000	340000		320000	580000	560000		550000	620000	600000
14	38000000	30000000	12000000	17000000	49000000	31000000	43000000	48000000	8500000	6500000	7200000	10100000	9000000	16000000	20000000	25000000	12000000	11000000	15000000	20000000	16000000	17000000	24000000	28000000
25	1500000	1100000	4700000	5300000	2200000	2010000	1100000	1520000	26000	11000	15000	21000	18000	9000	9000	15000	610000	640000	520000	840000	91000	150000	161000	133000
40	140000	180000	133000	152000	156000	162000	150000	135000	330	550	450	250	250	250	350	380	23000	25000	30000	36000	21000	25000	28000	12000
Fig. 4D	CFU/lung
Time (Day)	WT				Dndh-2				Dndh-2::comp
0	56	54	61	37	113	125	112	63	106	48	51	53
14	158000	76000	104000	8600	4800	6400	6200	8400	20200	30400	22400	21600
28	2040000	1660000	2200000	2680000	43000	71600	20200	89200	580000	980000	300000	440000
56	1900000	1360000	1760000	1300000	69200	72400	48400	38000	560000	320000	350000	480000
112	108000	128000	228000	1480000	23200	21200	14800	15200	110000	88000	100000	90000
Fig. 4E	CFU/spleen
Time (Day)	WT				Dndh-2				Dndh-2::comp
28	112000	112000	144000	52000	16000	13000	14200	17800	40000	53000	36400	33000
56	72000	70000	222000	100000	12400	18400	18800	19400	36000	38000	50000	80000
112	232000	80000	396000	84000	136000	120000	72000	100000	100000	128000	152000	120000

## Sheet: Fig 5
Fig. 5A	Relative growth (%)
Rotenone (mM)	WT			Δndh-2			Δndh-2::comp
100	75.09	64.6314	63.3516	0.774852	1.03944	1.32292	93.6438	98.406	99.1174
50	65.0313	56.5725	57.5923	0.661459	1.07723	0.888245	87.3007	92.1222	97.5761
25	75.8099	69.6707	68.8508	1.03944	1.22842	0.907144	88.5259	87.1229	93.8809
12.5	84.3088	78.2696	82.709	10.64	7.29495	6.69018	86.7277	90.9564	93.1498
6.25	96.1072	97.507	99.4467	91.8294	96.8754	65.1443	94.8689	97.2401	100.461
3.125	92.8276	99.4267	106.286	99.1432	89.7883	90.9223	90.9366	91.5294	98.1096
1.5625	95.3673	102.146	102.706	98.9732	93.4736	99.0866	93.7426	91.3911	98.2677
0.78125	90.9879	96.7671	100.407	94.9288	90.412	92.5665	88.6642	93.0905	95.6791
0.390625	95.6472	95.3073	92.6077	97.2723	93.1334	103.83	92.063	97.2006	95.8767
0.195313	93.3076	96.6271	100.787	99.4645	105.248	80.6791	96.2324	91.9246	101.331
0.097656	96.5271	85.2886	98.4469	99.4078	91.3758	103.395	91.075	97.0623	100.837
Fig. 5B	CFU/ml
Time (Day)	WT + Rotenone 50 mg/mll			Δndh2 + Rotenone 50 mg/ml			Δndh2::comp + Rotenone 50 mg/ml
0	220000	210000	350000	210000	100000	150000	110000	120000	130000
1	570000	500000	410000	150000	160000	130000	210000	200000	180000
4	480000	520000	250000	21000	32000	25000	390000	300000	110000
7	5000000	2900000	6300000	1800	1000	1300	1800000	1200000	2500000
Fig. 5C	Relative growth (%)
Oleic Acid (mM)	WT			Δndh-2			Δndh-2::comp			Δndh-2::lbnox
1.5	0.811639	1.60796	1.17917	1.30043	1.61076	1.40387	0.906597	1.33604	1.19289	2.49723	4.10937	6.575
1	0.811639	0.765697	0.964778	1.40387	1.04921	0.664992	0.54873	0.423476	0.512943	0.648016	0.648016	7.52331
0.666667	35.7274	35.3293	36.5084	0.517216	0.620659	0.325107	0.262436	0.262436	0.369796	-0.01581	0.031611	0.505769
0.444444	75.2527	77.1976	73.6447	0.945766	0.546771	0.945766	33.5262	36.568	38.6616	7.00174	13.9245	32.9382
0.296296	87.0597	89.6784	89.3415	0.576326	0.546771	0.443328	42.1508	56.5907	52.35	34.8348	70.0174	71.7244
0.197531	95.0995	97.8101	95.6508	0.916211	0.79799	0.842323	72.6053	86.401	73.4821	65.1335	86.7078	102.355
0.131687	98.438	103.093	103.706	1.68465	1.16743	1.43343	93.0753	94.793	96.1171	110.321	117.054	109.373
0.087791	99.8469	103.063	103.721	91.4881	78.4838	83.9072	91.4828	103.847	103.865	139.861	124.166	118.903
0.058528	99.5406	101.164	101.562	95.877	95.5519	95.1825	102.326	107.694	108.41	129.477	119.994	113.308
0.039018	101.256	100.398	103.338	99.7044	99.7192	98.0641	102.094	107.587	106.621	117.481	125.731	108.993
Fig. 5D	NADH/NAD+ ratio
	WT				Δndh-2				Δndh-2::comp				Δndh-2::lbnox
Control	0.186757	0.222916	0.197587	0.093405	0.440464	0.544558	0.294783	0.318363	0.216383	0.247437	0.275227	0.209282	0.362152	0.361178	0.276087	0.228066
Oleic Acid 500 mM	0.153533	0.218088	0.322189	0.127382	0.46085	0.552208	0.566018	0.435828	0.289214	0.271194	0.247277	0.196181	0.279772	0.402309	0.332452	0.280232
Fig. 5E	OD 580 nm
Valinomycin (mg/ml)	Control			Oleic Acid 100 μM			Oleic Acid 150 μM			Oleic Acid 200 μM
25	0.120767	0.063867	0.034467	0.019967	0.018467	0.014667	0.040433	0.028933	0.006133	0.003467	0.003567	0.003567
20	0.074867	0.064867	0.042067	0.069167	0.028867	0.043167	0.143633	0.143533	0.155733	0.006467	0.008067	0.006667
16	0.092267	0.088667	0.061367	0.279067	0.132767	0.243967	0.268033	0.249933	0.260033	0.008267	0.007567	0.007467
12.8	0.164467	0.118467	0.115267	0.342167	0.283667	0.348667	0.355333	0.332033	0.349633	0.007067	0.005267	0.005367
10.24	0.186967	0.180667	0.160467	0.506067	0.424367	0.488467	0.171233	0.159833	0.157033	0.011867	0.008767	0.010567
8.192	0.251567	0.196367	0.228567	0.620067	0.543467	0.590667	0.022233	0.023933	0.037933	0.007267	0.006067	0.008367
6.5536	0.378367	0.292267	0.343467	0.692667	0.630467	0.616867	0.022333	0.028833	0.023433	0.010767	0.007667	0.010967
5.24288	0.443467	0.403967	0.405567	0.623867	0.656167	0.642267	0.010033	0.010033	0.012933	0.008767	0.007967	0.009067
4.1943	0.749167	0.657667	0.760367	0.477767	0.473067	0.538667	0.015433	0.015233	0.014533	0.010667	0.007767	0.010967
3.35544	0.903767	0.717567	0.809367	0.305367	0.364467	0.224167	0.010933	0.008933	0.009133	0.008367	0.006167	0.008867
2.68436	0.949367	0.879367	0.975167	0.120467	0.094867	0.068867	0.011633	0.009733	0.007533	0.009567	0.007667	0.009467
2.14748	1.02387	0.957767	1.04307	0.075867	0.059267	0.059667	0.008233	0.009033	0.008433	0.007867	0.008267	0.007567
1.71799	1.04887	1.03957	1.04957	0.051467	0.043067	0.046767	0.012533	0.009033	0.009433	0.008267	0.006467	0.013767
1.37439	1.09927	1.08357	1.07327	0.044467	0.034567	0.030867	0.009133	0.007533	0.008233	0.008667	0.006867	0.008167
1.09951	1.03397	1.06147	1.08967	0.029467	0.034867	0.022867	0.009333	0.008433	0.011133	0.009167	0.008067	0.007267
0.879609	1.09507	1.15157	1.13057	0.028867	0.028267	0.032967	0.009133	0.009933	0.007833	0.007867	0.007867	0.009167
0.703687	1.11657	1.06827	1.15527	0.060467	0.048367	0.049467	0.010333	0.009233	0.010933	0.007867	0.006967	0.006767
0.56295	1.17667	1.06777	1.07847	0.034867	0.028067	0.037567	0.007433	0.006533	0.007533	0.007367	0.005967	0.007667
0.45036	1.19037	1.06897	1.08777	0.046467	0.037967	0.038467	0.007133	0.006233	0.006833	0.007367	0.006367	0.005967
0.360288	1.07937	1.19677	1.20607	0.034067	0.022767	0.028467	0.007033	0.006333	0.006733	0.006667	0.006367	0.007367
0.28823	1.09337	1.09197	1.12687	0.035167	0.031767	0.026567	0.006333	0.006133	0.006633	0.005367	0.006467	0.004767
0.230584	1.16077	1.23847	1.16257	0.035467	0.021767	0.021367	0.006533	0.005933	0.005633	0.005167	0.005167	0.004767
Fig. 5F	OD 580 nm
Nigericin (mg/ml)	Control			Oleic Acid 100 μM			Oleic Acid 150 μM			Oleic Acid 200 μM
0.75	0.008867	0.008467	0.008567	0.011667	0.011667	0.015067	0.003533	0.004433	0.003733	0.003367	0.003167	0.003467
0.6	0.384567	0.341467	0.517967	0.013767	0.013767	0.012367	0.008833	0.008433	0.008233	0.006467	0.008967	0.013567
0.48	0.616767	0.668267	0.732667	0.014867	0.015967	0.015067	0.010033	0.009533	0.011233	0.008767	0.007567	0.010567
0.384	0.776667	0.824167	0.814367	0.014067	0.014467	0.013567	0.012333	0.012233	0.013333	0.009267	0.007767	0.011167
0.3072	0.859367	0.887467	0.896767	0.015867	0.019067	0.016967	0.013533	0.015733	0.013933	0.011767	0.012167	0.012267
0.24576	0.922167	0.996767	0.928767	0.016667	0.017267	0.015167	0.011233	0.012733	0.010633	0.012667	0.011567	0.011467
0.196608	0.995767	0.994067	0.981967	0.018867	0.018067	0.020767	0.012633	0.011133	0.015133	0.014467	0.013567	0.011467
0.157286	1.06437	1.03977	1.03957	0.019667	0.019467	0.020567	0.011233	0.013333	0.010833	0.013867	0.014567	0.012467
0.125829	1.06917	1.03117	1.04527	0.025967	0.026667	0.023567	0.016833	0.015733	0.014333	0.017167	0.017267	0.015367
0.100663	1.11347	1.14627	1.15997	0.025367	0.027267	0.022567	0.011933	0.010833	0.011333	0.011067	0.011867	0.012067
0.080531	1.06337	1.11347	1.11137	0.022767	0.020067	0.022067	0.014333	0.012133	0.013733	0.012567	0.015067	0.013467
0.064425	1.11337	1.18817	1.09097	0.021367	0.019167	0.022867	0.011933	0.010733	0.010833	0.011167	0.010567	0.014267
0.05154	1.10207	1.04507	1.03927	0.032267	0.028767	0.020867	0.011833	0.011633	0.011933	0.010967	0.010567	0.011867
0.041232	1.20147	1.11057	1.31237	0.020267	0.024067	0.022067	0.010633	0.010233	0.011133	0.010267	0.009667	0.011467
0.032985	1.05857	1.09967	1.12177	0.021367	0.021067	0.020567	0.010833	0.009933	0.010733	0.010567	0.010567	0.010167
0.026388	1.11677	1.13117	1.18607	0.025167	0.027667	0.024367	0.011033	0.014433	0.011933	0.009467	0.010467	0.010267
0.021111	1.10577	1.12347	1.10667	0.038467	0.033067	0.036067	0.016133	0.012833	0.012233	0.010767	0.014367	0.012667
0.016888	1.10927	1.09657	1.20647	0.031667	0.025667	0.028867	0.011233	0.010533	0.010633	0.008167	0.010167	0.009067
0.013511	1.10757	1.12667	1.18207	0.029567	0.027367	0.028367	0.008133	0.008233	0.010633	0.006167	0.008067	0.009567
0.010809	1.32947	1.26727	1.26697	0.030967	0.034267	0.026867	0.007333	0.008133	0.009133	0.006767	0.007567	0.008367
0.008647	1.16977	1.23107	1.14717	0.020667	0.021867	0.023067	0.008033	0.008433	0.007233	0.006267	0.006167	0.005367
0.006918	1.17617	1.23067	1.14537	0.021667	0.028567	0.031967	0.005133	0.005433	0.005633	0.004967	0.004767	0.006667
Fig. 5G	OD 580 nm
Rifampicin (mg/ml)	Control			Oleic Acid 100 μM			Oleic Acid 150 μM			Oleic Acid 200 μM
1	0.014367	0.010667	0.010967	0.014267	0.011167	0.010867	0.007733	0.008033	0.010233	0.009067	0.006367	0.010467
0.8	0.013867	0.016267	0.017867	0.013167	0.012867	0.013867	0.006933	0.007633	0.007433	0.005767	0.007667	0.014367
0.64	0.026167	0.029567	0.026667	0.011067	0.014567	0.013567	0.007033	0.008233	0.009033	0.005567	0.007667	0.008467
0.512	0.053567	0.066067	0.066267	0.011867	0.015967	0.019367	0.007433	0.008433	0.011033	0.007167	0.007567	0.008267
0.4096	0.164867	0.194367	0.191567	0.011967	0.017067	0.019867	0.007033	0.008033	0.011033	0.005667	0.008367	0.008867
0.32768	0.275967	0.306267	0.322067	0.013667	0.017167	0.024467	0.006033	0.010133	0.011633	0.005167	0.008667	0.007967
0.262144	0.316267	0.373567	0.375767	0.015467	0.016567	0.023967	0.005733	0.009633	0.011733	0.004267	0.006967	0.009867
0.209715	0.452067	0.452767	0.451567	0.013267	0.024367	0.026867	0.006833	0.013233	0.012933	0.005767	0.010067	0.009667
0.167772	0.659867	0.658767	0.665067	0.012567	0.014067	0.022667	0.006233	0.008033	0.010933	0.005467	0.007267	0.008767
0.134218	0.869167	0.818267	0.824667	0.014167	0.020867	0.024067	0.006333	0.010433	0.011233	0.006067	0.006567	0.009167
0.107374	0.925867	0.939867	0.930567	0.011967	0.016967	0.025167	0.006033	0.009833	0.011333	0.005367	0.006667	0.009767
0.085899	1.01017	0.988567	1.02747	0.013467	0.018067	0.023267	0.006333	0.008833	0.012133	0.004267	0.007367	0.007767
0.068719	1.05387	1.05097	1.00987	0.011267	0.015467	0.022267	0.005033	0.008233	0.011333	0.004867	0.006567	0.007967
0.054976	1.09347	1.12637	1.06707	0.012367	0.020067	0.027867	0.005033	0.010833	0.012033	0.004667	0.009667	0.009367
0.04398	1.07217	1.09657	1.04937	0.011567	0.016767	0.021667	0.005833	0.007433	0.009133	0.005367	0.006767	0.008967
0.035184	1.15367	1.16657	1.12117	0.011867	0.022967	0.024767	0.005433	0.009933	0.011533	0.004867	0.008167	0.008067
0.028147	1.17387	1.16337	1.13747	0.011567	0.026667	0.029967	0.006733	0.014233	0.015633	0.005267	0.008267	0.012567
0.022518	1.18647	1.14657	1.13257	0.010867	0.024067	0.027067	0.005733	0.012233	0.012633	0.005167	0.012867	0.012067
0.018014	1.18097	1.15137	1.14327	0.011167	0.027667	0.028767	0.005733	0.011833	0.010033	0.004367	0.010667	0.011367
0.014412	1.29347	1.22027	1.14297	0.010667	0.023867	0.022267	0.005133	0.013533	0.008133	0.004567	0.012767	0.009267
0.011529	1.16647	1.11887	1.12137	0.012467	0.018167	0.023367	0.005433	0.011433	0.007633	0.004867	0.011367	0.009367
0.009223	1.22427	1.25737	1.10087	0.010067	0.013267	0.029467	0.005433	0.008233	0.010233	0.005667	0.006367	0.008267

## Sheet: Fig 6
Fig. 6B	Relative growth (%)
Piericidin A (mg/ml)	WT			Dndh-2			Dndh-2::comp
416	4.14498	2.13563	0.777358	3.08114	0.387306	0.419249	0.095772	1.46246	0.054357
103.834	11.7782	12.7885	12.9008	-0.59227	-0.38997	-0.7094	62.7461	66.8151	63.0774
25.9583	40.1785	40.1785	42.3338	-0.69875	-0.59227	-0.47515	89.3862	90.1316	85.2136
6.50069	49.7537	51.909	51.5947	1.06875	-0.44321	0.227592	94.3663	92.2748	92.4198
1.61963	61.5292	50.91	62.1241	0.110469	-0.04925	-0.40062	91.8296	95.3913	96.0747
0.410453	89.9407	85.2821	92.3766	85.5467	86.4411	40.1986	96.1782	93.0617	106.511
0.09984	98.2474	92.1408	95.2053	105.788		92.9893	92.5026	95.1118	99.2947
0.025515	98.5281	103.512	98.9995	92.7018	96.8012	90.0293	92.0678	95.06	96.9961
0.006101	96.1258	95.2278	100.874	93.0745	93	94.6823	97.0375	98.984	90.8978
0.001664	99.8639	96.9228	100.066	97.2803	96.7692	96.9609	82.7184	95.764	85.8245
0.000361	96.1371	96.4626	96.6534	95.9494	93.543	94.2883	89.8728	95.3292	91.4673
Fig. 6C	Relative growth (%)
Bedaquiline (mg/ml)	WT			Dndh-2			Dndh-2::comp
10	-8.06825	1.2825	1.36108	-0.45385	-0.52839	-0.58162	-0.44262	-0.45297	-0.43227
2.496	0.11506	1.2825	1.76519	-0.61357	-0.51774	-0.36867	-0.45297	-0.49439	-0.56687
0.623997	1.97847	0.092609	1.01309	-0.08119	-0.50709	-0.49644	-0.39085	-0.22519	-0.39085
0.156267	67.4674	75.6171	76.5263	-0.57098	0.54702	0.89839	94.035	84.8616	91.5397
0.038933	87.5047	69.9931	100.425	-0.67745	91.8075	87.8785	95.5984	93.6105	95.9918
0.009867	98.2138	78.2326	97.5964	94.5439	91.5306	99.495	98.984	103.633	103.591
0.0024	96.2605	97.4617	94.5655	93.7666	89.9654	92.4782	94.5319	94.6562	94.9565
0.000613		93.3868	97.2035	94.1606	95.0975	94.1286	92.2541	95.2774	98.28
0.000147	98.0117	101.267	100.515	97.2164	92.6486	96.1623	93.1653	94.5319	91.84
4e-05	87.6956	95.239	101.357	95.6725	93.905	93.2449	96.3956	98.8391	93.4759
8.67e-06	96.4851	101.581	96.6534	94.8314	93.3407	91.8287	89.9038	94.7494	96.934
Fig. 6D	Relative growth (%)
Thioridazine (mg/ml)	WT			Dndh-2			Dndh-2::comp
250	-2.40556	-1.88198	-2.9175	0.144736	-0.21978	-0.12329	3.49092	0.336972	1.81805
62.4	-3.37127	0.840636	0.398502	-0.19834	-0.21978	-0.20906	-1.30394	-0.15317	1.59429
15.5999	2.00415	1.77144	-3.41781	-0.69152	-0.36988	-0.46637	-6.32255	3.01144	-1.55966
3.90667	58.4693	63.5073	61.2501	69.3178	66.0156	71.4835	94.1777	77.1399	90.4377
0.973333	93.8051	95.1199	71.2447	93.4726	99.2299	97.3751	96.8841	97.9283	101.168
0.246666	97.8658	95.9576	97.8309	93.0974	97.418	99.4872	103.373	96.5964	99.1537
0.06	101.054	102.275	102.927	91.0067	97.2143	100.634	103.267	103.49	94.3695
0.015333	81.6348	100.809	101.159	95.9492	98.3186	95.8527	86.6231	96.0104	98.0349
0.003667	99.4831	86.0445	103.09	95.9385	97.7611	90.0096	95.0621	99.175	98.1734
0.001	85.1603	95.8297	99.0991	104.751	86.8791	95.4238	100.358	98.9832	89.6812
0.000217		102.52	95.5388	95.2523	95.2845	94.5125	93.3998	99.1963	99.516
Fig. 6E	Relative growth (%)
Clofazimine (mg/ml)	WT			Dndh-2			Dndh-2::comp
10	-1.74236	5.41323	8.22893	0.584304	10.748	1.22758	3.07537	-7.06842	4.85479
2.496	2.51609	-2.94077	-2.6848	-0.27339	0.155457	-0.21978	-9.06095	-8.38967	-7.96346
0.623997	8.57798	6.82108	18.9914	1.21685	0.680795	2.24609	24.7907	21.8606	10.0119
0.156267	89.5932	96.8652	83.0659	69.5858	79.5565	6.33086	95.9038	101.135	96.1489
0.038933	98.8082	96.0856	104.102	92.2075	98.1041	95.0057	93.5064	94.508	32.3986
0.009867		99.2271		96.6782	98.072	96.5924	77.694	100.166	99.7291
0.0024	101.81	100.751	99.5296	106.756	96.2601	99.3049	101.626	99.4733	94.4121
0.000613		101.333	101.461	95.6704	99.0154	94.534	97.2038	94.3801	96.4792
0.000147	97.2957	94.7941	97.1444	101.942	96.0242	94.0837	94.1351	95.5202	103.554
4e-05	97.2375	101.473		94.6198	91.8001	94.727	105.43		96.5005
8.67e-06	94.5614	100.135	100.809	86.2572	94.4589	92.8508	97.2997	95.6694	100.859
Fig. 6F	Relative growth (%)
DDD00853663 (mg/ml)	WT			Dndh-2			Dndh-2::comp
39	103.746	100.687	102.756	94.2008	94.8587	98.3787	95.3251	102.514	91.6557
19.5	103.694	106.252	105.301	101.877	99.4972	101.581	97.1431	88.9204	96.8596
9.75	106.342	107.345	109.17	102.326	105.66	104.87	90.7384	91.7225	87.436
4.875	107.936	106.316	107.023	103.686	100.813	104.684	104.565	98.0772	101.446
2.4375	113.064	104.877	105.172	104.805	104.487	103.708	99.7951	98.5775	100.462
1.21875	105.185	105.082	104.118	102.71	105.923	104.706	107.251	99.3614	98.3107
0.609375	103.566	104.363	105.558	105.188	102.107	101.186	107.801	97.1098	105.833
0.304688	103.18	103.643	102.782	102.732	99.8371	99.6397	104.932	103.581	101.83
0.152344	106.74	105.815	103.142	103.16	104.037	99.6616	104.549	99.0946	101.88
0.076172	107.666	106.458	102.949	101.208	103.785	101.69	105.433	97.4934	104.315
0.038086	105.944	105.674	105.391	100.846	100.681	104.585	98.8944	98.3107	104.465
0.019043	104.183	107.139	108.064	104.87	102.359	105.517	101.046	99.178	100.329
0.009521	106.329	101.227	101.869	105.934	103.883	101.427	101.063	99.4282	101.596
0.004761	108.656	107.666	105.854	105.857	101.811	100.21	102.947	99.4282	98.8944
Fig. 6G	Relative growth (%)
Q203 (mg/ml)	WT			ΔctaE-qcrCAB			ΔctaE-qcrCAB::comp
2.496	2.05982	2.72308	1.15641	89.5822	83.6339	86.2998	11.3446	15.286	20.0736
0.623997	-1.47375	1.56809	1.71676	99.8459	94.1642	92.4647	18.9723	12.3879	22.0907
0.156267	1.52235	-0.8791	-1.61098	96.4136	90.8818	91.7816	17.8131	2.14024	26.6349
0.038933	-1.14212	-0.85623	0.12722	100.212	91.0318	98.4296	18.3464	23.389	15.1237
0.009867	4.26687	2.1513	3.77515	101.462	102.278	102.079	27.145	15.3439	20.5025
0.0024	32.8328	41.7639	43.1133	104.028	102.878	97.5799	46.7128	40.3602	44.5567
0.000613	79.604	82.5886	80.8962	91.8482	95.1472	103.345	66.3967	65.3418	65.6895
0.000147	78.8149	95.3621	82.1655	92.3814	101.379	99.0461	78.0006	91.1116	80.5857
4e-05	104.888	111.029	93.6124	92.0148	96.7135	103.295	74.1519	86.3355	86.4514
8.67e-06	83.1375	88.0662	97.0317	92.6146	96.9134	102.112	89.4886	87.3209	102.565
Fig. 6H	Relative growth (%)
Piericidin A (mg/ml)	WT			ΔctaE-qcrCAB			ΔctaE-qcrCAB::comp
416	0.634247	0.75424	0.402833	2.84974	3.00017	1.21177	5.36758	5.49455	4.66344
103.834	70.0843	69.1415	63.7504	-0.96106	2.34832	-1.31205	73.4031	76.2658	72.191
25.9583	74.824	78.1581	75.1497	6.15912	0.610062	8.01437	88.1091	87.555	88.4785
6.50069	84.1835	82.9321	78.5352	46.3898	64.3741	49.6323	90.637	92.5186	89.5173
1.61963	96.2256	95.1457	94.7343	83.7456	81.7734	84.7986	90.3138	90.9718	96.6049
0.410453	100.605	95.7885	96.3627	92.9885	101.93	100.928	93.5575	93.6729	96.7665
0.09984	97.9055	93.0029	99.0797	99.4902	92.955	99.6072	98.521	98.7173	96.6164
0.025515	97.7683	99.1826	98.4197	94.8772	96.4817	99.8245	100.472	98.9943	96.1893
0.006101	97.6998	98.934	97.9826	97.5347	100.226	95.7797	100.045	91.1911	100.299
0.001664	97.2369	96.1399	93.92	101.312	102.148	70.8591	98.2094	96.7896	99.9986
0.000361	97.0398	104.317	96.4999	91.5009			97.7823	98.8096

## Sheet: Suppl Fig 1
Suppl Fig 1A
Time (Day)	WT	WT + atc	ctaE-qcrCAB-TetOFF	ctaE-qcrCAB-TetOFF + atc
0	0.01	0.01	0.01	0.01
1	0.017	0.021	0.026	0.026
4	0.189	0.186	0.137	0.059
8	1.05	1.03	0.93	0.2
10	1.74	1.38	1.53	0.48
11	2.05	1.71	1.76	0.55
14	2.71	2.7	2.61	1.2
16	3.05	3.06	3.24	1.51
18	3.06	3.1	3.05	1.66
Suppl Fig 1B
Time (Day)	WT	WT + atc	ctaC-TetOFF	ctaC-TetOFF + atc
0	0.01	0.01	0.01	0.01
2	0.05	0.05	0.05	0.05
6	0.66	0.5	0.57	0.41
8	1.09	0.96	0.93	0.5
9	1.64	1.43	1.29	0.67
12	2.13	1.84	1.85	0.97
14	2.78	2.28	2.35	1.15
16	2.89	2.84	2.48	1.24
19	2.96	2.97	2.8	1.36
Suppl Fig 1C
Time (Day)	WT	WT + atc	ctaD-TetOFF	ctaD-TetOFF + atc
0	0.01	0.01	0.01	0.01
1	0.019	0.02	0.037	0.03
4	0.205	0.174	0.247	0.086
8	1.1	0.91	1.11	0.35
10	1.67	1.45	1.74	0.55
11	1.91	1.76	2.01	0.78
14	2.6	2.51	2.87	1.42
16	2.91	2.96	3.6	1.7
18	2.98	3.25	3.33	1.88
Suppl Fig 1D
Time (Day)	WT	ΔctaE-qcrCAB	ΔctaE-qcrCAB ::comp
0	0.01	0.01	0.01
2	0.05	0.02	0.035
5	0.5	0.035	0.15
7	0.95	0.1	0.4
9	1.25	0.25	0.75
12	1.8	0.6	1.2
15	2.25	1.2	1.75
16	2.1	1.3	1.7
19	2.05	1.65	1.8
21	2.05	1.5	1.85
23	2.05	1.5	1.75
Suppl Fig 1E
Time (Day)	WT	ΔctaC	ΔctaC ::comp
0	0.01	0.01	0.01
1	0.033	0.017	0.035
5	0.4	0.065	0.3
8	1.2	0.35	0.95
11	2.05	0.75	1.65
13	2.25	0.95	1.95
15	2.85	1.2	2.4
18	2.95	1.75	3.15
20	2.7	1.9	2.8
22	2.55	1.85	2.7
Suppl Fig 1F
Time (Day)	WT	ΔctaD	ΔctaD ::comp
0	0.01	0.01	0.01
2	0.035	0.01	0.045
4	0.16	0.03	0.15
7	0.9	0.055	0.65
9	1.3	0.2	1.3
11	2.25	0.3	1.85
16	3.9	1.3	3.95
18	3.5	1.55	3.4
22		2.2	3.35
Suppl Fig 1G
Time (Day)	DcydABDC ctaE-qcrCAB-TetOFF	DcydABDC ctaE-qcrCAB-TetOFF + atc
0	0.01	0.01
4	0.2	0.09
8	0.38	0.13
13	0.7	0.12
18	1.6	0.14
21	2.83	0.18
35	2.9	0.15
Suppl Fig 1H
Time (Day)	WT	ΔcydABDC	ΔcydABDC::comp
0	0.04	0.044	0.042
1	0.091	0.069	0.091
3	0.468	0.398	0.463
5	0.789	0.795	0.8
7	1.62	1.61	1.54
9	2.26	2.25	2.25
10	2.95	3.12	3.01
15	4.15	4.04	4.21

## Sheet: Suppl Fig 3
Suppl. Fig. 3A
Time (Day)	WT				ΔctaC				ΔctaC::Comp
1	210	170	202.667	144	27	12	24	22	111	98	96	120
10	16000	9000	10000	6000	48	37	12	4	2070	1410	2200	980
28	1780000	1960000	1625000	935000	408	246	537	105	290000	163000	233000	103500
56	530000	150000	280000	70000	31000	54000	32000	8000	140500	102500	98000	111500
112	520000	530000	320000	750000	38000	46000	25000	31000	55000	113500	120000	133000
Suppl. Fig. 3B
Time (Day)	WT				ΔctaC				ΔctaC::Comp
28	51200		15500	10200	ND	ND	ND	ND	44100	102000	114100
56	30300	28000	25000	14100	ND	ND	ND	161	24350	8900	5600	48200
112	184000	141000	114000	352000	9100	195	7625	2250	9200	5700	24550	21500
	ND - not detected

## Sheet: Suppl Fig 4
	Fold change to WT
	ndh			ndhA			nuoA			ctaC			qcrA			cydA			atpE
DctaC	2.58	2.28	1.93	-0.14	-0.13	0.01	-0.45	0.25	0.09	ND	ND	ND	-0.68	-0.54	-0.36	1.2	1.66	1.14	0.81	1.02	0.08
DctaC::comp	0.4	0.59	0.44	-0.75	-1.03	-0.72	-0.89	-0.16	-0.52	0.08	0.17	-0.24	-1.5	-0.53	-0.61	-0.97	-0.3	-0.8	-0.04	-0.22	-0.63
DctaE-qcrCAB	1.06	1.09	1.12	-0.18	-0.01	-0.09	-0.06	0.56	0.46	0.27	0.37	0.12	ND	ND	ND	1.57	1.34	1.37	0.25	0.47	0.09
DctaE-qcrCAB::comp	1.35	0.72	0.68	-0.28	-0.3	-0.6	0.76	-0.13	0.15	0.51	0.07	-0.24	-1.72	-2.76	-2.6	0.16	-0.2	-0.52	0.75	-0.07	-0.29
Dndh-2	ND	ND	ND	ND	ND	ND	0.12	-0.26	-0.02	-0.43	-0.61	-0.22	-1.04	-0.35	-0.49	-0.29	-0.17	-0.31	-0.49	-0.23	-0.31
Dndh-2::comp	2.58	3.08	3.02	ND	ND	ND	-0.17	-0.23	-0.08	-0.56	-0.79	-0.55	-0.8	-0.26	-0.65	-0.55	-0.32	-0.51	-0.56	-0.53	-0.5
	ND -not detected

## Sheet: Suppl Fig 5
Suppl Fig. 5A
Suppl Fig. 5B

[truncated: 7 more sheets: Suppl Fig 6, Suppl Fig 7, Suppl Fig 9, Suppl Fig 10, Suppl Fig 11, Suppl Fig 12, Suppl Table 3 and 4]
